# Supplementary material for: GenRCA: a user-friendly rare codon analysis tool for comprehensive evaluation of codon usage preferences based on coding sequences in genomes
Source: BMC Bioinformatics. 2024 Sep 27;25:309. doi: 10.1186/s12859-024-05934-z (PMC11438159; doi:10.1186/s12859-024-05934-z)
Supplement: Supplementary file 2 — Additional file2 (XLSX 4102 KB) [file 12859_2024_5934_MOESM2_ESM.xlsx]

## Sheet: Saccharomyces cerevisiae
ORF	Protein Molecules/Cell	RSCU_g	ENC	RCBS	DCBS	CDC	MILC	ICDI	Ow	Ew	p	MCB	CAI	FOP	COUSIN_59	COUSIN_18	CBI	Dmean	RCA	synCUFS	B	tAI	gtAI	p2	GC	GC1	GC2	GC3	ENCP	CPB	GeneVol
YAL002W	736.465	1.16929	50.9286	0.131754	1.37428	0.0613539	-0.43327	0.0962639	0.0848987	0.915101	1.04234	0.36631	0.733866	0.475502	1.19953	1.10957	0.206159	0.191416	1.08007	0.140068	0.194526	0.371255	0.449588	0.397015	0.372057	0.424647	0.328885	0.362637	40.9884	0.0131325	0.770729
YAL005C	268717	2.28141	28.342	0.869916	3.00005	0.320353	0.0464876	0.524503	0.487788	0.512212	1.63725	2.12293	0.82908	0.601896	0.71393	0.419438	0.396407	0.398298	1.2597	0.458579	0.754976	0.632338	0.693245	0.737778	0.441329	0.484424	0.395639	0.443925	25.6726	0.0269916	0.769023
YAL007C	26271.8	1.31814	49.4595	0.194799	1.55699	0.104162	-0.512174	0.215933	0.142554	0.857446	1.10659	0.377417	0.773983	0.52381	1.17589	1.23155	0.282297	0.148562	1.10541	0.245186	0.265253	0.449458	0.521152	0.486111	0.372093	0.390698	0.339535	0.386047	20.8926	0.0276114	0.767394
YAL008W	1923.06	1.37405	51.6619	0.361702	1.8055	0.173473	-0.462826	0.253013	0.171455	0.828545	1.18854	0.529763	0.703854	0.454545	1.06846	0.666012	0.199477	0.553263	1.10145	0.365846	0.373393	0.398324	0.475398	0.424242	0.388889	0.393939	0.348485	0.424242	21.2838	0.011046	0.760907
YAL009W	861.143	1.1823	58.1673	0.172828	1.54408	0.0913443	-0.551087	0.145516	0.0894147	0.910585	1.06442	0.275918	0.681075	0.456	0.977945	1.2194	0.188867	0.451917	1.05632	0.209131	0.276839	0.343906	0.43923	0.352113	0.414414	0.428571	0.405405	0.409266	23.0429	0.0224754	0.769135
YAL010C	768.103	1.24852	50.675	0.193628	1.50164	0.102329	-0.447998	0.130787	0.113028	0.886972	1.05988	0.428167	0.730145	0.430063	1.01981	0.936186	0.145763	0.342484	1.07879	0.199921	0.281958	0.345317	0.445954	0.382114	0.36714	0.356998	0.395538	0.348884	31.6667	0.0258467	0.770686
YAL011W	1377.33	1.15435	53.6306	0.189507	1.60204	0.108021	-0.469621	0.0799152	0.0728149	0.927185	1.07946	0.317916	0.713549	0.468333	0.712157	0.452022	0.171966	0.33744	1.12581	0.171608	0.212222	0.38323	0.471696	0.503937	0.416533	0.4816	0.3376	0.4304	38.3152	0.0220628	0.780225
YAL012W	38301	1.79299	35.0333	0.496777	2.3286	0.235326	-0.205358	0.333032	0.317072	0.682928	1.36778	1.14101	0.740449	0.429306	-0.0161723	-0.455848	0.152132	0.557128	1.17643	0.390161	0.64662	0.502047	0.56803	0.77305	0.488156	0.517766	0.401015	0.545685	25.3526	0.0205539	0.755697
YAL016W	16919.4	1.32383	46.0795	0.226045	1.621	0.145373	-0.384342	0.185339	0.143506	0.856494	1.09824	0.5754	0.766309	0.494346	1.29321	1.1679	0.244418	0.199408	1.12346	0.21092	0.233703	0.412798	0.487555	0.460674	0.382677	0.467717	0.325984	0.354331	35.5031	0.0210521	0.763094
YAL017W	966.597	1.1423	52.7615	0.131124	1.42416	0.0777966	-0.446733	0.0895024	0.0723703	0.92763	1.02826	0.325889	0.724683	0.470144	1.13347	1.20126	0.197481	0.191786	1.08584	0.115692	0.169955	0.376477	0.457315	0.404494	0.388889	0.443953	0.359145	0.363569	48.3615	0.0206176	0.772886
YAL019W	6796.71	1.14359	51.8981	0.153694	1.47987	0.100223	-0.450415	0.0827727	0.068075	0.931925	1.05948	0.30857	0.728185	0.466002	0.755005	0.813621	0.17372	0.175428	1.10897	0.125184	0.168939	0.410624	0.490677	0.510274	0.40613	0.465075	0.331565	0.421751	43.1381	0.025657	0.778987
YAL021C	2779.05	1.05321	57.1453	0.151918	1.46447	0.0991255	-0.497466	0.0573189	0.0424581	0.957542	1.047	0.157546	0.667032	0.336646	-0.251894	-0.162454	-0.0229885	0.560618	1.09099	0.198101	0.35339	0.387314	0.445799	0.592	0.457188	0.481481	0.34767	0.542413	36.3445	0.038689	0.775148
YAL022C	216.634	1.08197	56.4603	0.140339	1.46408	0.0773602	-0.511364	0.0806813	0.0549235	0.945076	1.06132	0.203533	0.634418	0.3	-0.264973	-0.247604	-0.0438752	0.74221	1.05009	0.246812	0.405683	0.364732	0.433896	0.5375	0.458414	0.460348	0.357834	0.55706	39.8022	0.0286934	0.757868
YAL023C	6512.44	1.256	45.835	0.238787	1.69699	0.129945	-0.400517	0.144535	0.119481	0.880519	1.12692	0.56663	0.725955	0.44774	0.412484	0.326807	0.174525	0.322188	1.15404	0.211926	0.323925	0.440618	0.499828	0.617021	0.445762	0.428195	0.401845	0.507246	31.6601	0.0133692	0.761902
YAL024C	304.494	1.15499	51.5231	0.138428	1.44583	0.0727808	-0.436858	0.103456	0.0827188	0.917281	1.02656	0.357614	0.727463	0.453438	1.06934	1.09881	0.173273	0.190772	1.07499	0.122653	0.191316	0.359199	0.450582	0.422287	0.370732	0.405575	0.355401	0.35122	45.1306	0.00743728	0.774638
YAL026C	606.198	1.25781	46.8821	0.134405	1.41853	0.0764252	-0.396181	0.122892	0.105907	0.894093	1.04574	0.57453	0.766908	0.53094	1.37825	1.35733	0.284452	0.0609493	1.1046	0.103079	0.155992	0.42562	0.50993	0.449772	0.375892	0.434686	0.352768	0.340221	37.0883	0.017612	0.77119
YAL027W	1169.43	1.22843	54.585	0.177943	1.51361	0.0938109	-0.52998	0.0914827	0.0937621	0.906238	1.09841	0.310818	0.709518	0.386719	0.398826	0.386229	0.0668648	0.424681	1.06289	0.207466	0.33015	0.366308	0.453917	0.5	0.384419	0.425287	0.310345	0.417625	28.7168	0.0208845	0.775158
YAL029C	2205.35	1.13383	51.9597	0.121295	1.36316	0.0550607	-0.444123	0.0825866	0.0669776	0.933022	1.03256	0.331179	0.737746	0.476458	0.971214	0.991539	0.194667	0.0997896	1.0998	0.0838904	0.120595	0.395847	0.477837	0.46747	0.371856	0.426241	0.311353	0.377974	43.85	0.0224459	0.777019
YAL031C	227.386	1.15186	54.057	0.154118	1.44095	0.0888219	-0.458408	0.0747917	0.069361	0.930639	1.05318	0.320453	0.710435	0.440977	0.884029	0.853382	0.168097	0.244738	1.09737	0.144144	0.208601	0.358206	0.441439	0.459893	0.401316	0.389474	0.390789	0.423684	37.6027	0.0330246	0.761579
YAL032C	1674.51	1.13547	58.7057	0.143115	1.47934	0.109976	-0.531552	0.122106	0.0686984	0.931302	1.06156	0.224061	0.688297	0.424324	0.336877	0.451187	0.125257	0.406865	1.09055	0.1938	0.250105	0.381544	0.463183	0.532609	0.452946	0.519789	0.385224	0.453826	28.5246	0.0186175	0.767535
YAL033W	2229.45	1.18094	61	0.277856	1.65718	0.107089	-0.610307	0.0748233	0.0838193	0.916181	1.1359	0.222432	0.630475	0.35119	0.0182832	0.15287	0.0158014	0.828547	1.02195	0.323958	0.441972	0.298705	0.412821	0.52381	0.416185	0.416185	0.323699	0.508671	21.7013	0.0364731	0.771081
YAL034W-A	2606.88	1.21458	55.8178	0.247514	1.63923	0.123171	-0.505324	0.209904	0.112387	0.887613	1.0989	0.302778	0.690063	0.434629	0.805406	0.755524	0.134745	0.589216	1.07634	0.331251	0.334681	0.336166	0.445465	0.446429	0.38639	0.477509	0.266436	0.415225	26.7631	0.0472847	0.773059
YAL035W	13406.2	1.47705	40.8229	0.393985	2.09285	0.217506	-0.285182	0.210598	0.209414	0.790586	1.23954	0.920857	0.796575	0.564862	1.08448	1.15149	0.329486	0.161724	1.21271	0.224273	0.349621	0.524852	0.589487	0.636719	0.413174	0.522954	0.340319	0.376248	34.5008	0.00978577	0.775856
YAL036C	11733.4	1.47049	43.0998	0.360753	1.79158	0.170904	-0.3344	0.2307	0.215472	0.784528	1.27159	0.689367	0.736823	0.495845	0.85404	0.853901	0.251029	0.30406	1.13966	0.288917	0.411977	0.425679	0.50381	0.603448	0.437218	0.493225	0.373984	0.444444	24.6217	0.0319751	0.758832
YAL038W	290834	2.55002	24.8605	1.12406	3.0589	0.305821	0.222401	0.720917	0.684708	0.315292	1.93261	2.39333	0.807752	0.530738	0.0773747	-0.312665	0.297187	0.512662	1.22836	0.583837	0.915783	0.642992	0.706103	0.867052	0.462667	0.458	0.398	0.532	21.2332	0.0224865	0.761701
YAL039C	3870.07	1.08767	59.5619	0.25214	1.66847	0.138	-0.556688	0.140956	0.0801904	0.91981	1.09315	0.203458	0.605032	0.318548	-0.288695	-0.6531	-0.0221774	0.964202	1.09069	0.328541	0.447841	0.372654	0.431411	0.560606	0.532838	0.565056	0.438662	0.594796	32.2407	-0.00806322	0.758353
YAL041W	1010.9	1.09206	53.8299	0.160382	1.46928	0.0933237	-0.485228	0.0746096	0.0512533	0.948747	1.03585	0.20983	0.707996	0.427361	0.764174	0.8948	0.134492	0.226966	1.0902	0.153297	0.174942	0.358251	0.442268	0.477876	0.389149	0.382904	0.357143	0.4274	61	0.0228485	0.773159
YAL043C	3730.67	1.09865	54.7805	0.168689	1.48954	0.106562	-0.482258	0.0991738	0.0577154	0.942285	1.05472	0.227051	0.648338	0.324967	-0.231037	-0.625349	-0.00805524	0.744815	1.10407	0.254472	0.393866	0.363581	0.424861	0.565445	0.460297	0.466242	0.355414	0.559236	38.5528	0.0241327	0.758002
YAL044C	3507.96	1.44217	44.5817	0.447137	1.8321	0.193533	-0.463821	0.253101	0.206425	0.793575	1.29896	0.509107	0.679468	0.388889	0.326959	0.62184	0.0833333	0.619247	1.10274	0.381121	0.515256	0.424184	0.488039	0.428571	0.484314	0.547059	0.382353	0.523529	20	-0.0118048	0.75376
YAL044W-A	238.012	1.28677	61	0.41043	1.75975	0.187698	-0.663114	0.213374	0.169672	0.830328	1.23283	0.257501	0.656792	0.4	0.0897451	-0.0239604	0.0757946	0.709514	1.09354	0.397999	0.505444	0.399837	0.464306	0.59375	0.472727	0.545455	0.354545	0.518182	20	0.0213436	0.770295
YAL046C	258.916	1.27717	59.4403	0.361813	1.74211	0.173391	-0.635257	0.222096	0.176726	0.823274	1.22516	0.324134	0.62719	0.293578	-0.519633	-0.772403	-0.0464326	0.780058	1.10122	0.386608	0.539454	0.372724	0.427068	0.65	0.483051	0.457627	0.40678	0.584746	20	0.0290445	0.748526
YAL047C	639.377	1.13195	55.9008	0.242241	1.65528	0.122712	-0.484323	0.0695861	0.0687299	0.93127	1.05497	0.250677	0.714879	0.45977	0.876864	0.72915	0.157131	0.457377	1.11304	0.17428	0.242147	0.378647	0.473347	0.417219	0.366024	0.426045	0.26045	0.411576	35.2915	0.024328	0.786659
YAL049C	1797.08	1.25385	52.9217	0.221129	1.58266	0.126894	-0.523011	0.135448	0.109638	0.890362	1.0984	0.312074	0.733981	0.456432	0.897066	0.945651	0.162047	0.294526	1.07941	0.224623	0.260899	0.429522	0.509041	0.439024	0.420054	0.50813	0.365854	0.386179	26.7091	0.0122579	0.774946
YAL051W	92.2966	1.18739	50.2385	0.145916	1.43166	0.0736298	-0.43261	0.0877434	0.0806143	0.919386	1.04399	0.420153	0.737617	0.457341	0.95183	0.970887	0.17837	0.145816	1.09755	0.114845	0.167455	0.370648	0.469044	0.479866	0.373448	0.393505	0.355301	0.371538	36.7904	0.0125052	0.773784
YAL053W	414.115	1.11661	53.7367	0.144339	1.46595	0.0873805	-0.473689	0.0825362	0.0628632	0.937137	1.05774	0.24465	0.708023	0.41502	0.376882	0.352959	0.127416	0.231641	1.08052	0.154658	0.210797	0.393286	0.462816	0.556391	0.419327	0.421456	0.374202	0.462324	35.2865	0.0285152	0.758713
YAL054C	2892.34	1.32101	46.7916	0.223628	1.64369	0.135161	-0.38387	0.116625	0.124055	0.875945	1.13541	0.595192	0.740503	0.49062	0.855289	0.691896	0.236206	0.244769	1.12823	0.197096	0.294154	0.461664	0.528508	0.552174	0.454418	0.504909	0.41094	0.447405	29.7329	0.0234617	0.757928
YAL055W	258.916	1.33421	52.1922	0.261223	1.59669	0.113784	-0.507983	0.208186	0.1811	0.8189	1.16047	0.392093	0.685958	0.37931	0.474151	0.392149	0.0682962	0.57035	1.03746	0.334354	0.446952	0.332255	0.437555	0.5	0.425926	0.461111	0.416667	0.4	24.5938	0.0387036	0.767595
YAL058W	4760.16	1.08831	56.5451	0.163202	1.50106	0.090556	-0.507464	0.0909853	0.0676303	0.93237	1.05975	0.212672	0.679851	0.456842	0.828894	0.90492	0.175719	0.396981	1.06433	0.188703	0.223929	0.341372	0.443181	0.397163	0.434263	0.507968	0.376494	0.418327	30.2581	0.0206181	0.762565
YAL059W	2835.84	1.30822	51.8101	0.350885	1.79654	0.164958	-0.485171	0.129918	0.149645	0.850355	1.16283	0.390621	0.744991	0.483092	0.942176	1.18661	0.218027	0.345929	1.15064	0.224769	0.299927	0.425685	0.517284	0.436364	0.404088	0.457547	0.372642	0.382075	21.2464	0.0207607	0.770167
YAL060W	8733.02	1.20163	51.8886	0.221062	1.66655	0.119678	-0.475662	0.137885	0.110276	0.889724	1.10246	0.335576	0.728974	0.464481	0.673742	0.642634	0.185877	0.277024	1.10152	0.195353	0.279474	0.437974	0.506232	0.59633	0.451134	0.536649	0.379581	0.437173	29.6905	0.0117127	0.765228
YAL061W	3087.99	1.20728	52.5716	0.199597	1.62921	0.113405	-0.481627	0.0924165	0.0862582	0.913742	1.11055	0.355802	0.678706	0.402985	0.141402	-0.136528	0.0926276	0.503624	1.07209	0.229474	0.360329	0.399447	0.471762	0.570312	0.484412	0.529976	0.407674	0.515588	26.8063	0.044598	0.76497
YAR002C-A	20675.4	1.59032	40.8221	0.419551	1.85531	0.185462	-0.371205	0.232811	0.242398	0.757602	1.22465	0.718076	0.794976	0.597156	1.4573	1.25614	0.380692	0.263948	1.14955	0.327252	0.377446	0.498718	0.551329	0.5	0.395738	0.497717	0.342466	0.347032	21.8861	0.0109575	0.771844
YAR002W	4590.28	1.22462	51.0489	0.219157	1.59655	0.153164	-0.448947	0.131138	0.103793	0.896207	1.05179	0.360839	0.746561	0.484053	1.25851	1.37792	0.222981	0.251641	1.10015	0.157724	0.199492	0.387181	0.47609	0.474026	0.395176	0.426716	0.434137	0.324675	50.0896	0.000936821	0.765776
YAR003W	906.714	1.22385	50.2698	0.180086	1.49396	0.0904139	-0.453486	0.150979	0.124546	0.875454	1.07764	0.371827	0.71845	0.485366	1.01306	1.05869	0.217794	0.282528	1.05993	0.227807	0.265694	0.345522	0.434394	0.534653	0.400626	0.485915	0.366197	0.349765	30.6913	0.00387675	0.773224
YAR007C	4099.83	1.21946	50.1642	0.154134	1.4845	0.0835599	-0.440648	0.122398	0.101926	0.898074	1.05687	0.392247	0.756211	0.521523	1.16165	1.21819	0.263381	0.0989852	1.11249	0.118053	0.155013	0.434078	0.513755	0.522523	0.395598	0.454106	0.362319	0.37037	34.3516	0.0200134	0.777926
YAR009C	2217.41	1.18811	49.9666	0.115052	1.36261	0.0737162	-0.422188	0.0955712	0.0906882	0.909312	1.03445	0.404666	0.736783	0.462199	1.01596	0.934711	0.178568	0.183784	1.06983	0.148095	0.209834	0.366862	0.463433	0.567976	0.372074	0.425585	0.363712	0.326923	40.154	0.0275407	0.770274
YAR014C	538.41	1.13259	55.0114	0.180619	1.5381	0.122592	-0.473682	0.118097	0.0820495	0.917951	1.03911	0.251776	0.706771	0.469653	0.997817	1.19105	0.180956	0.346236	1.07186	0.164253	0.244406	0.369829	0.461955	0.393548	0.416549	0.497884	0.372355	0.379408	61	0.0294215	0.78002
YAR015W	4276.97	1.3337	47.5281	0.318879	1.79526	0.165623	-0.437018	0.21372	0.152823	0.847177	1.19592	0.459244	0.732007	0.47651	0.625711	0.321365	0.203065	0.409419	1.14157	0.297994	0.341708	0.453624	0.514705	0.629213	0.434641	0.503268	0.352941	0.447712	25.4514	-0.00696412	0.763722
YAR019C	238.012	1.06049	57.5024	0.102046	1.33311	0.0579224	-0.496184	0.0326898	0.0324672	0.967533	1.02737	0.164197	0.696883	0.39852	0.561487	0.458145	0.093949	0.295601	1.06522	0.13849	0.188598	0.364748	0.450515	0.49827	0.401437	0.411704	0.352156	0.440452	41.3244	0.0179367	0.766752
YAR027W	1694.68	1.19707	55.3121	0.191377	1.5195	0.0933784	-0.536089	0.137088	0.111876	0.888124	1.08898	0.262978	0.72941	0.469027	1.06192	1.14481	0.186441	0.351213	1.05707	0.241318	0.286715	0.361527	0.443449	0.513889	0.374468	0.429787	0.319149	0.374468	25.9698	-0.00207922	0.775276
YAR028W	1835.1	1.3091	46.1223	0.30373	1.74392	0.163344	-0.476338	0.222679	0.173165	0.826835	1.2042	0.420633	0.695555	0.345455	0.224695	0.339013	0.00632547	0.570039	1.04535	0.33803	0.474013	0.36074	0.444309	0.567164	0.41453	0.440171	0.350427	0.452991	61	0.00032914	0.768173
YAR031W	258.916	1.17537	58.8949	0.21045	1.60954	0.12839	-0.524312	0.166669	0.119675	0.880325	1.0851	0.270579	0.691627	0.428571	0.79902	0.59989	0.111111	0.675581	1.04736	0.268568	0.345516	0.339264	0.436956	0.351648	0.388143	0.442953	0.338926	0.38255	23.635	0.0109047	0.780322
YAR064W	1524.84	1.39081	53.394	0.463418	1.751	0.194313	-0.655837	0.301106	0.20134	0.79866	1.27132	0.308409	0.604095	0.354167	0.13926	0.298145	0.0325098	0.821725	1.00354	0.46215	0.595937	0.303397	0.384814	0.56	0.481481	0.444444	0.515152	0.484848	20	-0.0239151	0.769593
YAR071W	1458.26	1.43153	41.2059	0.265644	1.73871	0.145777	-0.361695	0.230594	0.182456	0.817544	1.17258	0.670381	0.75833	0.482301	0.517889	0.658634	0.202726	0.334785	1.13086	0.282305	0.404167	0.4762	0.5511	0.61875	0.422555	0.417559	0.381156	0.468951	27.7129	0.027044	0.779275
YBL001C	1898.04	1.59646	44.9408	0.470244	1.73116	0.177005	-0.525691	0.336619	0.298545	0.701455	1.27343	0.505945	0.770187	0.56	1.55104	1.71557	0.333333	0.422357	1.06815	0.388674	0.475304	0.463111	0.519877	0.48	0.394231	0.490385	0.375	0.317308	22.2807	0.014389	0.773214
YBL002W	443201	2.06702	33.3131	0.827673	2.48419	0.345734	-0.234905	0.363896	0.405547	0.594453	1.47683	1.04333	0.840911	0.604651	1.42591	1.24618	0.414914	0.282193	1.22068	0.441435	0.625541	0.593842	0.65001	0.6	0.419847	0.381679	0.473282	0.40458	20	-0.012279	0.755183
YBL003C	32072.8	2.51064	31.5982	1.16766	3.10637	0.357437	-0.0824538	0.4868	0.526245	0.473755	1.74526	1.56662	0.883097	0.717557	2.02927	1.53796	0.591536	0.276872	1.27988	0.476626	0.662958	0.562858	0.622796	0.711538	0.414141	0.492424	0.462121	0.287879	20	0.0171745	0.746819
YBL005W	166.392	1.20535	49.3772	0.131064	1.36279	0.0665146	-0.426653	0.117497	0.0973735	0.902626	1.03829	0.416294	0.751569	0.516842	1.35621	1.36414	0.261761	0.137685	1.09026	0.130257	0.189625	0.378315	0.461568	0.411111	0.360314	0.391393	0.345287	0.344262	43.2049	0.0112785	0.773764
YBL007C	951.716	1.23785	47.5716	0.221687	1.68754	0.143547	-0.394708	0.125299	0.115495	0.884505	1.0812	0.55351	0.753898	0.511373	1.21719	1.07926	0.265358	0.127341	1.13934	0.128234	0.189682	0.432638	0.50101	0.567204	0.433548	0.491961	0.442926	0.365756	39.4772	0.0205203	0.75913
YBL008W	845.819	1.18566	51.0017	0.143574	1.41293	0.0702332	-0.436511	0.0945555	0.0879341	0.912066	1.04572	0.380525	0.73153	0.465602	1.17742	1.15493	0.198403	0.159069	1.08393	0.130689	0.184355	0.370092	0.470668	0.442211	0.396032	0.447619	0.391667	0.34881	39.4186	0.00226947	0.764913
YBL010C	1322.71	1.20217	56.4051	0.211424	1.55272	0.100198	-0.524325	0.107395	0.102888	0.897112	1.07516	0.277625	0.710872	0.485401	0.919707	0.911481	0.198864	0.380097	1.08911	0.212886	0.274413	0.343977	0.463493	0.363636	0.382143	0.471429	0.303571	0.371429	28.486	0.0238722	0.785374
YBL011W	1054.72	1.15159	53.5302	0.140494	1.48724	0.0999414	-0.474041	0.0620882	0.0592686	0.940731	1.05247	0.312465	0.700157	0.425272	0.454624	0.333382	0.129331	0.316105	1.09451	0.148835	0.218329	0.406645	0.480333	0.548837	0.430391	0.461133	0.364954	0.465086	38.7834	0.0215213	0.769919
YBL013W	1069.23	1.11245	58.8381	0.149062	1.51644	0.0949711	-0.530212	0.0657063	0.0573346	0.942665	1.07504	0.201588	0.606596	0.358974	0.215933	0.229405	0.0574929	0.724622	1.02947	0.222486	0.400737	0.315851	0.39069	0.470085	0.492103	0.551122	0.433915	0.491272	33.1817	0.0255117	0.750402
YBL014C	237.416	1.14922	54.7082	0.161261	1.51262	0.0973906	-0.456838	0.108029	0.0869384	0.913062	1.04152	0.32132	0.709095	0.453395	0.994666	1.0861	0.167762	0.293013	1.07948	0.143386	0.236346	0.349566	0.454354	0.434579	0.39299	0.469799	0.3434	0.365772	38.4903	0.0064745	0.771058
YBL015W	4888.82	1.30435	47.7251	0.2358	1.66923	0.126856	-0.406811	0.11282	0.116932	0.883068	1.16071	0.526173	0.718422	0.450787	0.342359	0.268531	0.168199	0.333301	1.11682	0.229691	0.358128	0.43543	0.49933	0.644578	0.460076	0.513308	0.376426	0.490494	31.8299	0.00823575	0.765557
YBL016W	8476.48	1.11404	58.5621	0.170388	1.50941	0.0938674	-0.533937	0.0998154	0.0739241	0.926076	1.08084	0.191723	0.638365	0.290323	-0.53347	-0.476662	-0.0815642	0.780447	1.05369	0.257126	0.431905	0.33971	0.417871	0.64486	0.457979	0.492918	0.354108	0.526912	61	0.0213637	0.767683
YBL017C	7205.82	1.16319	49.9293	0.130282	1.40922	0.0864772	-0.42883	0.0998657	0.0819667	0.918033	1.02855	0.378693	0.749719	0.491525	1.18276	1.18657	0.211325	0.0989122	1.09185	0.100541	0.145756	0.409638	0.494324	0.458774	0.389698	0.438252	0.374921	0.355921	43.8221	0.0146557	0.776801
YBL019W	414.115	1.24081	49.1009	0.172618	1.44254	0.0666286	-0.441959	0.150586	0.111792	0.888208	1.06792	0.410888	0.72295	0.474206	1.17247	1.29458	0.197578	0.265492	1.08139	0.191816	0.25733	0.355613	0.460516	0.386364	0.375	0.409615	0.365385	0.35	28.9669	0.0146571	0.7697
YBL021C	2513.89	1.2264	61	0.247708	1.70329	0.141057	-0.644467	0.0804672	0.105949	0.894051	1.12161	0.272966	0.612677	0.338129	-0.304017	-0.183718	-0.0137741	0.733792	1.03291	0.292723	0.513873	0.323152	0.409731	0.5625	0.481481	0.506944	0.368056	0.569444	20	0.0170896	0.780918
YBL022C	14539	1.19325	50.9384	0.155334	1.50832	0.111271	-0.425048	0.0869165	0.0914277	0.908572	1.06337	0.417623	0.744886	0.484134	0.846415	0.715383	0.213545	0.0937179	1.11916	0.105059	0.147797	0.423827	0.507841	0.55477	0.407179	0.478376	0.362754	0.380406	38.4169	0.0115424	0.77152
YBL023C	1687.05	1.33807	46.8836	0.183283	1.58798	0.109863	-0.371214	0.149104	0.146048	0.853952	1.08278	0.659901	0.751167	0.552538	1.54026	1.59282	0.326322	0.110218	1.10849	0.130414	0.209358	0.418368	0.50936	0.465517	0.400538	0.514977	0.376728	0.309908	37.3886	-0.000601682	0.768368
YBL024W	16134.3	1.43264	41.2999	0.269014	1.73908	0.137657	-0.327485	0.204411	0.180435	0.819565	1.14312	0.768378	0.801741	0.569697	1.38779	1.46995	0.337352	0.0998175	1.1498	0.205376	0.261845	0.465066	0.529411	0.573604	0.38694	0.467836	0.361111	0.331871	29.5449	0.00119228	0.775881
YBL028C	6208.75	1.64131	45.9175	0.664408	2.21086	0.229137	-0.487819	0.407676	0.326182	0.673818	1.31929	0.575118	0.772798	0.54902	1.46891	1.33487	0.29771	0.533836	1.17306	0.466682	0.481091	0.483233	0.531075	0.65	0.367925	0.45283	0.339623	0.311321	20	0.00260033	0.784197
YBL029C-A	996.188	1.35	57.6055	0.605262	1.97427	0.193392	-0.64786	0.192776	0.200679	0.799321	1.2769	0.284958	0.690051	0.426966	0.355402	0.497494	0.0727273	0.632969	1.06967	0.40189	0.482967	0.303101	0.4328	0.357143	0.400709	0.43617	0.319149	0.446809	20	-0.00291496	0.793205
YBL031W	264.075	1.23283	52.5801	0.224906	1.61196	0.132861	-0.489099	0.0999496	0.0965534	0.903447	1.07864	0.35338	0.70775	0.43769	0.687114	0.642953	0.161948	0.351201	1.08074	0.204608	0.269595	0.368683	0.465807	0.425	0.398422	0.360947	0.434911	0.399408	35.8558	0.0113811	0.762767
YBL032W	15576.3	1.27905	51.5033	0.247781	1.71632	0.138157	-0.439311	0.0882597	0.121818	0.878182	1.12714	0.404874	0.687096	0.399471	0.320374	0.157567	0.0916972	0.496286	1.09727	0.267802	0.415081	0.444988	0.514422	0.496503	0.462817	0.47769	0.385827	0.524934	32.4722	0.0198933	0.766204
YBL033C	9516.67	1.2278	54.9029	0.1964	1.6043	0.119204	-0.4837	0.114914	0.115886	0.884114	1.13177	0.355399	0.650395	0.342262	-0.0253038	-0.0391616	0.0137598	0.644586	1.05919	0.248767	0.413153	0.348865	0.427612	0.666667	0.481159	0.542029	0.417391	0.484058	22.6765	0.0119549	0.76256
YBL034C	521.132	1.11092	52.3896	0.143873	1.42596	0.0834925	-0.450261	0.0966981	0.0643394	0.935661	1.03062	0.290963	0.742505	0.463699	0.960406	0.998447	0.169965	0.187038	1.10026	0.121847	0.149346	0.389061	0.476072	0.469484	0.353602	0.371447	0.299405	0.389954	44.3327	0.0237906	0.78125
YBL035C	11222.1	1.20017	50.9281	0.162809	1.46695	0.0865848	-0.440522	0.104029	0.0925749	0.907425	1.06183	0.352137	0.741221	0.482709	1.15087	1.03365	0.218574	0.179163	1.10658	0.154951	0.159312	0.399615	0.47906	0.451282	0.394326	0.449645	0.377305	0.356028	35.1402	0.0184413	0.767423
YBL036C	4888.82	1.43982	43.2532	0.274744	1.71672	0.127218	-0.419035	0.22283	0.195541	0.804459	1.15674	0.551304	0.798703	0.584	1.54375	1.45468	0.353368	0.171186	1.15133	0.251761	0.291797	0.478052	0.549746	0.472222	0.36965	0.424125	0.319066	0.365759	25.8462	0.00599714	0.784333
YBL037W	1590.7	1.15813	52.0108	0.123536	1.38048	0.0667899	-0.445702	0.142974	0.080522	0.919478	1.04124	0.335191	0.729386	0.458	1.08628	1.24709	0.192651	0.193485	1.08114	0.146344	0.165852	0.379438	0.461476	0.433213	0.37626	0.398049	0.361951	0.36878	42.4963	0.0201663	0.762845
YBL038W	2881.07	1.31067	50.9382	0.293376	1.69889	0.12653	-0.479095	0.203461	0.164404	0.835596	1.15124	0.412378	0.73526	0.459821	0.857264	1.13845	0.181972	0.264722	1.13073	0.250349	0.296808	0.394869	0.486875	0.573529	0.396552	0.431034	0.37931	0.37931	22.8887	0.024078	0.768902
YBL039C	57600	1.42296	42.2644	0.300167	1.78969	0.164296	-0.32611	0.221836	0.204027	0.795973	1.18918	0.74713	0.791023	0.552158	1.23602	1.1211	0.318741	0.148472	1.15141	0.23436	0.310643	0.478266	0.547482	0.625731	0.402418	0.499136	0.34715	0.360967	29.3623	0.0111108	0.767982
YBL045C	19342.6	1.51288	41.6592	0.363808	1.92918	0.202737	-0.320494	0.249374	0.192153	0.807847	1.19342	0.815165	0.7683	0.490991	0.806666	0.259601	0.241823	0.342428	1.17264	0.31815	0.3977	0.483719	0.551645	0.608108	0.42159	0.437637	0.380744	0.446389	27.1245	0.0232286	0.760108
YBL046W	1010.9	1.12723	57.093	0.194046	1.59583	0.127676	-0.50452	0.089953	0.085897	0.914103	1.05549	0.254279	0.698311	0.459716	0.543469	0.541838	0.137725	0.524419	1.07775	0.204588	0.318539	0.395773	0.488611	0.423077	0.408163	0.482993	0.29932	0.442177	30.5483	0.0139557	0.798841
YBL047C	1377.33	1.25836	48.1862	0.207436	1.63173	0.16451	-0.391585	0.115308	0.111691	0.888309	1.07128	0.55182	0.769574	0.520325	1.3033	1.26922	0.27432	0.0620429	1.13644	0.106614	0.14074	0.43542	0.507776	0.529412	0.413469	0.500362	0.405503	0.33454	42.5601	0.0144965	0.767955
YBL051C	4632.57	1.28216	47.0192	0.29792	1.86319	0.207357	-0.412245	0.16565	0.114162	0.885838	1.09491	0.499011	0.768403	0.52454	1.32853	0.990531	0.27809	0.201238	1.138	0.224277	0.190768	0.418233	0.488738	0.440909	0.391218	0.426647	0.384731	0.362275	35.297	0.0116675	0.773621
YBL054W	830.424	1.20781	50.9275	0.179684	1.51518	0.129398	-0.462264	0.0951072	0.0812043	0.918796	1.08036	0.352686	0.714957	0.451172	0.737805	0.716622	0.169663	0.309638	1.07228	0.197417	0.256672	0.383731	0.451521	0.536765	0.415873	0.422857	0.415238	0.409524	37.2459	0.0036226	0.770911
YBL055C	1458.26	1.15062	53.8396	0.150784	1.42083	0.0849037	-0.501319	0.0897978	0.0773977	0.922602	1.05635	0.252537	0.720075	0.45679	0.856679	0.902273	0.169027	0.232522	1.08437	0.164046	0.223946	0.376121	0.453	0.495146	0.405901	0.447368	0.356459	0.413876	61	0.0165051	0.777866
YBL056W	19673.2	1.29603	47.8953	0.213008	1.60805	0.120842	-0.415143	0.176243	0.142871	0.857129	1.06909	0.49455	0.764351	0.537611	1.52472	1.58294	0.293123	0.209593	1.11043	0.191787	0.25649	0.424605	0.5167	0.440945	0.389601	0.463675	0.378205	0.326923	29.3562	0.0176912	0.778849
YBL057C	2193.27	1.29284	53.9019	0.208834	1.56442	0.137084	-0.521294	0.124495	0.12779	0.87221	1.10687	0.398004	0.738925	0.462312	0.953382	0.930196	0.198502	0.302224	1.085	0.218805	0.301782	0.392501	0.476909	0.58	0.429487	0.475962	0.447115	0.365385	22.8236	0.0196864	0.75662
YBL058W	3198.38	1.2284	51.8066	0.203996	1.57406	0.121674	-0.471293	0.115056	0.102739	0.897261	1.08317	0.361713	0.72558	0.484262	1.05792	1.11478	0.214505	0.221267	1.12548	0.158826	0.191171	0.409997	0.489856	0.5	0.44208	0.515366	0.420804	0.390071	28.9245	0.0235549	0.769664
YBL061C	2583.71	1.22668	50.4773	0.170023	1.49135	0.104078	-0.421182	0.129966	0.109346	0.890654	1.04604	0.443476	0.739173	0.461424	1.24217	1.31389	0.187919	0.219918	1.09144	0.153789	0.23297	0.374841	0.462144	0.465909	0.393678	0.451149	0.405172	0.324713	34.4782	0.0152279	0.768611
YBL063W	56.8664	1.13306	54.4886	0.150384	1.47279	0.0922287	-0.458136	0.0898853	0.0749122	0.925088	1.03658	0.283288	0.733625	0.480734	1.03306	0.941622	0.197448	0.188349	1.0842	0.111109	0.172664	0.379601	0.470781	0.453642	0.361836	0.40054	0.317732	0.367237	61	0.0129186	0.778686
YBL064C	4506.06	1.25293	51.4416	0.240137	1.66101	0.129719	-0.517302	0.155097	0.104747	0.895253	1.1061	0.312387	0.738755	0.454902	0.636084	0.342785	0.164329	0.335774	1.11519	0.251998	0.264401	0.436724	0.508709	0.493506	0.418902	0.444444	0.367816	0.444444	23.7789	0.011121	0.772619
YBL067C	124.51	1.27976	46.1759	0.179024	1.51281	0.0844344	-0.40765	0.146272	0.1224	0.8776	1.0641	0.484707	0.752559	0.508868	1.29274	1.39142	0.243167	0.242315	1.09587	0.180949	0.253583	0.39363	0.480228	0.402985	0.371263	0.416332	0.369478	0.327979	34.3659	0.0160203	0.783998
YBL068W	5281.1	1.44983	43.8744	0.205448	1.63246	0.115443	-0.402678	0.210905	0.180233	0.819767	1.12496	0.625948	0.777621	0.564263	1.58403	1.57946	0.346907	0.185972	1.08507	0.220001	0.302135	0.414513	0.510973	0.526316	0.386503	0.47546	0.368098	0.315951	24.7485	0.0237108	0.763864
YBL071W-A	8399.98	1.58763	40.9169	0.8448	2.31056	0.30067	-0.637083	0.455919	0.294273	0.705727	1.39358	0.36536	0.71801	0.454545	0.884351	1.10623	0.121951	0.684503	1.07289	0.545742	0.534895	0.39328	0.470004	0.516129	0.45122	0.560976	0.341463	0.45122	20	0.0361794	0.784606
YBL072C	15947.6	2.368	28.3563	1.1798	2.84047	0.376775	0.0280121	0.637297	0.613093	0.386907	1.81207	1.64613	0.833956	0.602041	0.578024	0.522524	0.408718	0.365617	1.26741	0.524259	0.790191	0.616636	0.659521	0.8	0.436667	0.425	0.495	0.39	20.8455	0.0246646	0.76315
YBL074C	7327.59	1.09948	55.3158	0.167615	1.44792	0.0793697	-0.534976	0.127397	0.0721837	0.927816	1.05423	0.196511	0.726442	0.477612	0.914626	1.02	0.165673	0.327328	1.08079	0.214597	0.205786	0.385996	0.484826	0.462963	0.381221	0.44507	0.276056	0.422535	31.9456	0.0174905	0.791809
YBL075C	6441.96	1.35221	44.8091	0.188497	1.58852	0.123703	-0.380106	0.198686	0.14482	0.85518	1.08698	0.598901	0.761558	0.514867	1.2677	1.52924	0.270302	0.158463	1.10837	0.199298	0.246181	0.435344	0.520411	0.52551	0.416025	0.493066	0.419106	0.335901	34.2413	0.0244395	0.761082
YBL076C	23281.9	1.45217	39.5119	0.300523	1.80568	0.156121	-0.290022	0.226171	0.183575	0.816425	1.16895	0.910268	0.800659	0.557171	1.27631	1.35091	0.322126	0.124455	1.17066	0.245709	0.315113	0.503621	0.571656	0.589286	0.389303	0.446828	0.339552	0.38153	33.4555	0.0111527	0.773698
YBL078C	2010.02	1.53148	48.4003	0.491071	1.85088	0.228764	-0.523527	0.382784	0.275315	0.724685	1.26852	0.459035	0.727083	0.482456	0.954264	0.911469	0.198188	0.590399	1.08415	0.461422	0.513122	0.430499	0.502871	0.333333	0.39886	0.435897	0.350427	0.410256	21.4276	0.0202484	0.775167
YBL079W	1564.44	1.15582	51.5189	0.114501	1.36888	0.065371	-0.435416	0.103187	0.0798203	0.92018	1.02777	0.361024	0.741561	0.472678	1.09953	1.1053	0.199309	0.119797	1.08806	0.0977973	0.140213	0.391122	0.476908	0.449462	0.37328	0.41478	0.346871	0.358189	42.1481	0.0160732	0.770287
YBL080C	1390.9	1.15008	56.499	0.153978	1.46902	0.09307	-0.493994	0.0583191	0.057786	0.942214	1.06431	0.296884	0.696215	0.444867	0.738259	0.784438	0.154848	0.385231	1.09398	0.157524	0.248255	0.377189	0.459383	0.462069	0.4122	0.452865	0.32902	0.454713	32.2566	0.0189331	0.773715
YBL084C	593.474	1.1676	50.9824	0.152143	1.42443	0.111892	-0.452531	0.134374	0.0978717	0.902128	1.04231	0.319647	0.738409	0.483039	1.27554	1.27261	0.210772	0.214015	1.0691	0.158957	0.231302	0.357668	0.435978	0.41453	0.372032	0.383905	0.361478	0.370712	34.7807	0.0283611	0.772372
YBL085W	1040.17	1.17409	51.2136	0.162291	1.48047	0.112551	-0.442031	0.115081	0.0892613	0.910739	1.0377	0.346041	0.730347	0.472367	1.14028	1.15348	0.205963	0.178351	1.10026	0.133784	0.178928	0.380042	0.457844	0.429825	0.4	0.414286	0.431633	0.354082	45.7009	0.0210886	0.769471
YBL086C	395.628	1.19097	49.4221	0.190276	1.54001	0.107372	-0.482417	0.140352	0.0785426	0.921457	1.07677	0.315894	0.710508	0.426991	0.591673	0.347812	0.130629	0.430294	1.08457	0.251462	0.285935	0.36862	0.4551	0.447154	0.412017	0.399142	0.412017	0.424893	41.715	0.0154112	0.769815
YBL090W	1267.52	1.28694	58.8131	0.302904	1.73424	0.122619	-0.552859	0.28772	0.149959	0.850041	1.13648	0.374562	0.698657	0.446429	0.547457	0.392453	0.166542	0.471924	1.11765	0.332624	0.332334	0.413786	0.472785	0.553191	0.393597	0.367232	0.372881	0.440678	20	0.0427983	0.780471
YBL091C	1083.68	1.23725	49.5739	0.193016	1.59686	0.114726	-0.465062	0.145113	0.105576	0.894424	1.115	0.376238	0.728079	0.486553	0.698706	0.858775	0.203288	0.254575	1.10485	0.20973	0.273619	0.440788	0.522966	0.569231	0.433888	0.517815	0.349169	0.434679	61	0.021676	0.775668
YBL093C	6116.22	1.27662	49.2817	0.321454	1.66976	0.152628	-0.51283	0.21789	0.129728	0.870272	1.15245	0.335495	0.68891	0.400943	0.373298	0.192988	0.0846847	0.555023	1.1041	0.34691	0.374105	0.368181	0.446936	0.537037	0.443939	0.481818	0.409091	0.440909	25.1796	0.0167279	0.773931
YBL095W	704.481	1.21462	55.8569	0.207283	1.60779	0.131956	-0.528281	0.117545	0.0966951	0.903305	1.09117	0.325228	0.69279	0.446154	0.782891	0.949532	0.161572	0.447643	1.09063	0.216931	0.331447	0.363538	0.452137	0.445946	0.432099	0.492593	0.348148	0.455556	27.8966	0.00289313	0.770826
YBL097W	704.481	1.19082	51.0738	0.152064	1.47777	0.0848531	-0.449033	0.106781	0.0881672	0.911833	1.04058	0.367346	0.739285	0.487705	0.99854	1.06834	0.192391	0.282264	1.08205	0.162572	0.180768	0.398413	0.500822	0.418079	0.377984	0.453581	0.310345	0.370027	40.1253	0.0163986	0.791374
YBL098W	555.549	1.21281	51.4478	0.197074	1.58738	0.105908	-0.45075	0.159699	0.121398	0.878602	1.07859	0.374903	0.743248	0.498866	1.23375	1.29485	0.239243	0.185563	1.11052	0.158635	0.195132	0.409303	0.493195	0.463768	0.386232	0.436957	0.358696	0.363043	61	0.0199951	0.768352
YBL099W	41519.7	2.05294	35.4306	0.686913	2.71157	0.283466	-0.0531836	0.335859	0.377018	0.622982	1.45881	1.75533	0.825741	0.622222	1.55598	1.38714	0.452594	0.222237	1.24072	0.354662	0.572517	0.538745	0.607979	0.658163	0.437309	0.524771	0.434862	0.352294	26.5028	0.016018	0.748009
YBL101C	799.416	1.15106	52.4073	0.127025	1.42766	0.078211	-0.453119	0.0828087	0.0670967	0.932903	1.03351	0.313156	0.711483	0.443431	0.992397	1.09119	0.171383	0.163265	1.07296	0.104205	0.166587	0.369929	0.460305	0.442675	0.414205	0.438675	0.427932	0.376007	40.438	0.0209168	0.763246
YBL102W	279.403	1.21406	53.9924	0.250852	1.71389	0.142562	-0.553889	0.207943	0.113631	0.886369	1.11744	0.293394	0.676216	0.406863	0.660153	1.1002	0.138279	0.418954	1.08466	0.258211	0.358014	0.322351	0.403197	0.483871	0.448062	0.451163	0.44186	0.451163	28.9223	0.0195493	0.747928
YBL103C	1054.72	1.30945	46.8834	0.249908	1.66343	0.138	-0.427042	0.130817	0.117168	0.882832	1.08705	0.51782	0.745605	0.477707	1.10955	1.09266	0.214267	0.313053	1.118	0.175424	0.239256	0.401546	0.488558	0.419355	0.397119	0.434156	0.399177	0.358025	30.06	0.0157081	0.77212
YBL104C	183.517	1.17251	50.8705	0.117792	1.37641	0.060748	-0.436702	0.11355	0.0893721	0.910628	1.03002	0.395616	0.735721	0.490964	1.15006	1.19671	0.226839	0.0947049	1.07873	0.0986949	0.138309	0.36942	0.471598	0.464646	0.390495	0.423892	0.397881	0.349711	36.2608	0.0162797	0.771268
YBL107C	768.103	1.3147	52.6605	0.283627	1.62885	0.119956	-0.502736	0.214833	0.168128	0.831872	1.11876	0.356246	0.725873	0.47644	0.912197	1.09556	0.173554	0.464032	1.06494	0.326323	0.388032	0.365532	0.459965	0.326087	0.37415	0.403061	0.362245	0.357143	20	0.0184014	0.790846
YBR001C	2502.2	1.25046	49.0197	0.156669	1.47676	0.0887335	-0.407409	0.136885	0.131564	0.868436	1.0573	0.497999	0.738329	0.535286	1.60573	1.46484	0.292448	0.186111	1.08155	0.16412	0.246707	0.377259	0.459209	0.433628	0.39359	0.467949	0.378205	0.334615	30.6463	0.00883641	0.770557
YBR002C	8965.92	1.21108	56.309	0.209737	1.57785	0.122749	-0.51076	0.119011	0.104634	0.895366	1.09581	0.337895	0.672633	0.403636	0.700596	0.856231	0.107078	0.5121	1.07008	0.219717	0.336494	0.37374	0.456576	0.44	0.423077	0.444056	0.384615	0.440559	26.4309	0.0211065	0.767922
YBR003W	1564.44	1.23975	51.5645	0.147906	1.48839	0.0847702	-0.459973	0.115772	0.101072	0.898928	1.06046	0.394192	0.721845	0.490281	1.24184	1.17292	0.246207	0.188245	1.08517	0.143554	0.210576	0.378841	0.456988	0.41129	0.40592	0.490486	0.393235	0.334038	28.2486	0.0167978	0.757632
YBR007C	376.921	1.19891	51.5875	0.151755	1.45696	0.110805	-0.442249	0.138351	0.106611	0.893389	1.02975	0.379478	0.736509	0.478382	1.3502	1.2487	0.214011	0.216434	1.09045	0.150372	0.214141	0.348767	0.435391	0.439153	0.385417	0.394022	0.436141	0.326087	36.2461	0.00833898	0.767663
YBR009C	523616	2.57891	31.0038	1.40063	3.04313	0.411697	-0.0872133	0.564954	0.591922	0.408078	1.89317	1.59567	0.835993	0.627451	1.05047	0.181054	0.465416	0.451417	1.28025	0.561378	0.771375	0.612194	0.684643	0.842105	0.430421	0.446602	0.475728	0.368932	20	0.0177721	0.746557
YBR010W	213289	2.52698	29.6814	1.39072	3.35621	0.424035	-0.0536	0.520421	0.578764	0.421236	1.87634	1.63152	0.835072	0.57037	0.784418	0.381975	0.374663	0.409389	1.30257	0.51581	0.759683	0.596065	0.655777	0.675	0.433824	0.419118	0.470588	0.411765	20.1285	0.0348055	0.75754
YBR011C	68410.6	1.87802	32.5968	0.714346	2.62857	0.270864	-0.170738	0.466662	0.402377	0.597623	1.50043	1.1359	0.815524	0.546763	0.375604	0.524712	0.293128	0.353073	1.21731	0.427889	0.654288	0.600156	0.654213	0.695238	0.42741	0.456446	0.358885	0.466899	23.1118	0.0276073	0.778905
YBR015C	6725.29	1.08876	57.4455	0.155125	1.49649	0.106708	-0.50787	0.0615011	0.0474327	0.952567	1.04693	0.173184	0.70983	0.406518	0.206633	0.353712	0.0824309	0.295425	1.09099	0.147209	0.226641	0.401332	0.481339	0.568421	0.417085	0.445561	0.336683	0.469012	39.4761	0.0235887	0.773633
YBR016W	1758.86	1.38895	42.8412	0.861983	2.36995	0.329445	-0.591531	0.401261	0.193205	0.806795	1.24597	0.273431	0.654926	0.352	-0.494908	-0.311607	-0.0657895	0.819563	1.10563	0.523988	0.592694	0.359872	0.409093	0.622222	0.510417	0.617188	0.375	0.539062	25.1859	0.00957727	0.789921
YBR017C	2132.63	1.14137	51.6737	0.153748	1.45867	0.0944028	-0.450052	0.0985751	0.0783264	0.921674	1.04912	0.337222	0.73604	0.464692	0.920482	0.988194	0.182964	0.209192	1.09785	0.127157	0.170149	0.392885	0.472187	0.433735	0.389978	0.447712	0.319172	0.40305	39.2846	0.0246652	0.776526
YBR022W	1169.43	1.36559	53.3437	0.346101	1.77932	0.155011	-0.509799	0.194357	0.185924	0.814076	1.17632	0.415544	0.721134	0.44186	1.05139	0.949168	0.145401	0.540805	1.08887	0.311732	0.431602	0.354579	0.454018	0.509091	0.382298	0.40678	0.372881	0.367232	25.4755	-0.00365278	0.774063
YBR023C	1511.59	1.19327	49.0927	0.129873	1.43346	0.076409	-0.415257	0.13005	0.102701	0.897299	1.0435	0.452469	0.752453	0.518885	1.31609	1.36927	0.271861	0.0887805	1.09457	0.110724	0.163094	0.393029	0.476689	0.46131	0.391702	0.441202	0.381974	0.351931	37.8033	0.0178244	0.764958
YBR024W	1484.98	1.259	54.1988	0.234317	1.56852	0.117216	-0.494859	0.102959	0.104635	0.895365	1.08544	0.361504	0.7262	0.474747	0.859882	0.810629	0.196911	0.31266	1.11796	0.186021	0.223217	0.381977	0.468697	0.516129	0.399779	0.44186	0.392027	0.365449	21.0131	0.0317126	0.776174
YBR025C	36802.6	1.97469	33.251	0.674329	2.48063	0.26756	-0.107968	0.367141	0.389893	0.610107	1.49485	1.43377	0.844583	0.650131	1.33148	1.23529	0.465781	0.226624	1.23771	0.368589	0.575039	0.576458	0.645601	0.674242	0.395939	0.474619	0.350254	0.362944	24.3215	0.0177288	0.772178
YBR026C	1564.44	1.2325	50.3782	0.1932	1.56543	0.107004	-0.468652	0.151105	0.107589	0.892411	1.08077	0.372076	0.746024	0.48913	1.21614	1.19569	0.230559	0.262714	1.09263	0.214855	0.229903	0.402288	0.491848	0.514286	0.387719	0.421053	0.378947	0.363158	36.7692	0.0165711	0.764132
YBR028C	1471.64	1.18974	51.0741	0.146951	1.42163	0.0804865	-0.468122	0.182156	0.105745	0.894255	1.05351	0.310417	0.737306	0.482422	1.10464	1.37342	0.209152	0.217203	1.08916	0.180256	0.212518	0.390195	0.472157	0.388158	0.382222	0.422857	0.35619	0.367619	31.9918	0.00602349	0.773139
YBR030W	7883.05	1.11896	55.8201	0.172995	1.50628	0.114363	-0.497649	0.103151	0.0708897	0.92911	1.03975	0.231831	0.71976	0.456929	0.855084	0.937605	0.160637	0.254244	1.1039	0.139958	0.18223	0.376063	0.474568	0.478261	0.405193	0.490942	0.327899	0.396739	39.8321	0.0154229	0.77871
YBR034C	37569.7	1.33837	42.9206	0.246341	1.66316	0.124659	-0.441768	0.189324	0.127085	0.872915	1.14234	0.483027	0.749817	0.464072	0.445777	0.278126	0.167764	0.340865	1.12811	0.280482	0.34533	0.470777	0.5455	0.563636	0.407088	0.442529	0.313218	0.465517	32.9737	0.0232709	0.780605
YBR037C	2548.86	1.20089	53.8106	0.250892	1.59948	0.131383	-0.519225	0.0972558	0.0860913	0.913909	1.11175	0.272441	0.671825	0.384083	0.265122	0.386783	0.0704961	0.497004	1.0987	0.243768	0.349724	0.360357	0.438338	0.5	0.450847	0.484746	0.39322	0.474576	27.1497	0.0366295	0.764177
YBR039W	28103.8	1.67207	40.7967	0.384444	2.05416	0.201778	-0.312534	0.209463	0.225279	0.774721	1.25902	0.955639	0.812198	0.6	1.42411	1.20802	0.396732	0.202165	1.16661	0.266708	0.384662	0.51867	0.586626	0.542857	0.391211	0.405145	0.382637	0.385852	28.7445	0.00672266	0.766911
YBR041W	16887.8	1.29045	46.5881	0.183798	1.53379	0.097794	-0.396228	0.170803	0.144876	0.855124	1.07934	0.545092	0.773669	0.534268	1.52036	1.53381	0.288942	0.119267	1.11627	0.15197	0.218883	0.422353	0.493816	0.439815	0.37718	0.433483	0.349776	0.348281	34.3694	-0.00380296	0.770966
YBR042C	2010.02	1.18766	52.1834	0.175592	1.49499	0.071976	-0.482695	0.131685	0.102204	0.897796	1.06288	0.298298	0.727379	0.460938	1.06316	1.15059	0.189295	0.247519	1.08122	0.174241	0.241928	0.367101	0.447648	0.436975	0.371117	0.40806	0.345088	0.360202	32.2847	0.0289342	0.768384
YBR043C	279.403	1.16276	52.0313	0.136562	1.4215	0.0668919	-0.453926	0.1281	0.0906982	0.909302	1.05215	0.347741	0.715216	0.445289	1.03881	0.859751	0.183141	0.28009	1.07916	0.165246	0.194451	0.363056	0.44988	0.472906	0.409773	0.451379	0.406386	0.371553	35.3308	0.0262516	0.755431
YBR047W	2156.94	1.29189	54.041	0.262229	1.5733	0.106954	-0.55352	0.202667	0.147283	0.852717	1.13783	0.30225	0.720028	0.465116	1.0257	1.08075	0.166792	0.49493	1.07131	0.319734	0.327168	0.346491	0.47421	0.409091	0.367619	0.48	0.262857	0.36	20	0.0345098	0.776959
YBR049C	7514.31	1.21094	48.9665	0.198616	1.61983	0.106428	-0.424965	0.151786	0.112782	0.887218	1.06287	0.420531	0.771895	0.551151	1.42523	1.54714	0.291148	0.100003	1.11373	0.130364	0.145905	0.43686	0.519968	0.47032	0.387654	0.490123	0.324691	0.348148	37.5507	0.00992492	0.791469
YBR052C	7060.58	1.1746	53.9201	0.205486	1.47477	0.117959	-0.582432	0.146689	0.0881549	0.911845	1.08442	0.213546	0.712619	0.440594	0.784119	0.933262	0.148241	0.298844	1.0819	0.229292	0.264136	0.415724	0.492209	0.484375	0.444444	0.5	0.4	0.433333	31.9218	0.0107039	0.765706
YBR053C	4194.59	1.22939	50.7228	0.196174	1.56223	0.0945596	-0.483302	0.136625	0.11009	0.88991	1.06755	0.346284	0.745018	0.507205	1.29527	1.36513	0.241965	0.24289	1.10155	0.180088	0.233637	0.391168	0.470747	0.415842	0.39013	0.458101	0.354749	0.357542	24.6845	0.00440825	0.779047
YBR054W	1948	1.81282	33.5546	0.581779	2.38074	0.250335	-0.200522	0.351011	0.322487	0.677513	1.41065	1.18963	0.81125	0.556923	0.78165	0.813024	0.330492	0.286412	1.19444	0.371883	0.564238	0.532989	0.600294	0.620968	0.407946	0.424419	0.377907	0.421512	23.6455	0.0300361	0.762418
YBR055C	2253.34	1.22426	50.8733	0.165266	1.48217	0.0862855	-0.418545	0.115135	0.11215	0.88785	1.04127	0.48839	0.740106	0.487861	1.259	1.11278	0.218005	0.208953	1.10527	0.138365	0.229684	0.368081	0.461707	0.423423	0.373378	0.447164	0.338154	0.334816	36.7289	0.0188011	0.775732
YBR056W	1960.45	1.24265	48.8203	0.234179	1.74075	0.115518	-0.425948	0.188423	0.150608	0.849392	1.07013	0.451592	0.779374	0.560254	1.49945	1.53023	0.310116	0.126286	1.12979	0.165937	0.215843	0.430855	0.518601	0.412903	0.383899	0.471058	0.347305	0.333333	33.4373	0.0232212	0.782358
YBR057C	3400.15	1.18062	52.8751	0.251811	1.71337	0.185712	-0.492424	0.169398	0.0989	0.9011	1.07064	0.324594	0.739951	0.463768	0.937567	0.603668	0.166667	0.382087	1.09541	0.257589	0.253561	0.38573	0.466565	0.409524	0.384335	0.412568	0.330601	0.409836	61	0.015334	0.778163
YBR058C	3037.98	1.16802	52.0057	0.149685	1.45042	0.0770975	-0.453168	0.12379	0.0924306	0.907569	1.03545	0.341505	0.749752	0.504636	1.247	1.38688	0.227273	0.15051	1.08907	0.116111	0.172738	0.392637	0.46799	0.418502	0.378574	0.446863	0.338028	0.350832	44.7582	-0.000947835	0.782442
YBR059C	3004.53	1.17965	50.4834	0.181957	1.56316	0.11544	-0.43415	0.127677	0.092689	0.907311	1.05016	0.385524	0.737799	0.508364	1.29203	1.40491	0.252737	0.0945044	1.11248	0.100612	0.142687	0.394726	0.475662	0.430464	0.40343	0.462996	0.387184	0.360108	41.4206	0.0195576	0.773092
YBR060C	1696.11	1.13801	53.7724	0.148941	1.42621	0.0906237	-0.4737	0.101944	0.0778323	0.922168	1.0532	0.269195	0.723871	0.470785	0.864518	0.909757	0.1877	0.235637	1.09213	0.146565	0.168028	0.388556	0.462294	0.467836	0.386559	0.414516	0.35	0.395161	61	0.00719589	0.775012
YBR061C	4112.7	1.29015	49.2949	0.223856	1.58499	0.12923	-0.470879	0.175233	0.14384	0.85616	1.09272	0.397796	0.746922	0.506623	1.40044	1.4732	0.259014	0.193346	1.11777	0.181434	0.255899	0.376397	0.449857	0.465753	0.404301	0.470968	0.4	0.341935	25.5727	0.0123276	0.767161
YBR065C	4256.33	1.1458	58.4454	0.172901	1.4706	0.0839062	-0.517813	0.0858399	0.0755526	0.924447	1.04907	0.24374	0.705831	0.426554	0.924275	0.909093	0.128132	0.377865	1.06551	0.182121	0.264295	0.334879	0.434807	0.402299	0.372711	0.379121	0.368132	0.370879	61	0.0183193	0.769146
YBR066C	704.481	1.28694	54.0244	0.255674	1.63065	0.119896	-0.508326	0.16929	0.160831	0.839169	1.12856	0.356913	0.733546	0.485981	1.09854	0.779322	0.207207	0.483508	1.0684	0.293318	0.336419	0.350496	0.445492	0.545455	0.380303	0.336364	0.427273	0.377273	25.5878	0.0131459	0.781431
YBR067C	35561.5	1.90498	34.8742	0.47331	2.14381	0.24978	-0.214449	0.385388	0.341407	0.658593	1.29145	1.20443	0.812945	0.565217	1.55172	0.897411	0.396985	0.309201	1.18244	0.405538	0.585683	0.543886	0.611777	0.621212	0.479365	0.471429	0.6	0.366667	24.5388	0.0276964	0.726066
YBR068C	8655.81	1.20289	50.2746	0.155003	1.49534	0.0927808	-0.444067	0.117657	0.0953025	0.904697	1.06044	0.404895	0.737886	0.4811	1.13391	1.13758	0.224813	0.176546	1.09195	0.146996	0.230478	0.403609	0.486061	0.46729	0.402846	0.423645	0.399015	0.385878	39.9195	0.0166569	0.758526
YBR069C	503.708	1.17	51.2965	0.147058	1.42098	0.0814674	-0.4566	0.0832466	0.0821583	0.917842	1.06672	0.33347	0.720596	0.427852	0.842248	0.741631	0.149095	0.211539	1.0864	0.159007	0.212153	0.379855	0.458329	0.517949	0.418417	0.455574	0.3958	0.403877	38.213	0.0244592	0.758579
YBR070C	338.778	1.22615	54.736	0.207409	1.57941	0.0997079	-0.528483	0.15088	0.119899	0.880101	1.10678	0.310179	0.701214	0.447368	0.890768	1.01078	0.181375	0.39232	1.0708	0.214375	0.315047	0.324057	0.406664	0.516129	0.395218	0.434599	0.345992	0.405063	26.8887	-0.00208948	0.754604
YBR071W	1197.66	1.22662	56.2784	0.371428	1.79392	0.19159	-0.557107	0.212788	0.102791	0.897209	1.11332	0.279354	0.684709	0.352941	0.220467	0.244933	0.0405815	0.548193	1.11937	0.352452	0.39079	0.390508	0.458358	0.571429	0.436019	0.36019	0.436019	0.511848	21.0717	0.00830659	0.76882
YBR072W	19342.6	1.63855	41.2581	0.534829	2.19478	0.207983	-0.348047	0.218588	0.251163	0.748837	1.3337	0.728388	0.775363	0.483412	0.362444	0.536923	0.201952	0.335664	1.19013	0.333089	0.512587	0.530102	0.597751	0.628571	0.426791	0.481308	0.341121	0.457944	21.405	0.0207573	0.781915
YBR073W	1267.52	1.17327	51.3841	0.130018	1.40831	0.0659204	-0.439531	0.110877	0.0859218	0.914078	1.03734	0.37152	0.731928	0.460129	0.978919	0.99161	0.185807	0.18215	1.09056	0.121877	0.169733	0.361525	0.459446	0.469828	0.380654	0.407098	0.374739	0.360125	36.3866	0.0196676	0.769403
YBR077C	3486.46	1.26087	54.8037	0.2692	1.6688	0.133825	-0.597879	0.202428	0.123864	0.876136	1.13888	0.29679	0.710033	0.448052	0.38795	0.522403	0.153527	0.575192	1.08666	0.317245	0.372957	0.387699	0.463228	0.536585	0.390947	0.382716	0.302469	0.487654	20	0.00270326	0.776257
YBR079C	52745.9	1.48356	41.7101	0.38201	2.04132	0.231874	-0.279352	0.231637	0.211066	0.788934	1.21786	0.948135	0.7891	0.56443	1.17121	1.14882	0.333967	0.19641	1.17973	0.252811	0.359995	0.528079	0.577649	0.617329	0.40491	0.508299	0.34751	0.358921	33.7334	0.00530581	0.772778
YBR080C	5924.78	1.30992	47.3955	0.189772	1.62815	0.105397	-0.387155	0.132962	0.128964	0.871036	1.08785	0.590105	0.762323	0.506793	1.27503	1.26355	0.257416	0.110896	1.12023	0.137778	0.23602	0.423314	0.517062	0.552419	0.384785	0.451187	0.366755	0.336412	32.2259	0.0125204	0.765935
YBR081C	2360.89	1.15956	52.4469	0.153906	1.47252	0.0927985	-0.432341	0.0928411	0.091771	0.908229	1.03462	0.369387	0.748276	0.502315	1.22568	1.10039	0.216837	0.175228	1.10738	0.122458	0.17714	0.395311	0.491134	0.411765	0.367117	0.462462	0.295796	0.343093	40.7747	0.0157983	0.786631
YBR083W	529.788	1.16608	53.0109	0.17088	1.47722	0.112052	-0.49293	0.0835837	0.0694268	0.930573	1.0609	0.25846	0.701269	0.416318	0.4751	0.558555	0.10169	0.41751	1.07382	0.195378	0.264363	0.351851	0.437753	0.459854	0.404664	0.436214	0.37037	0.407407	41.5972	0.0222373	0.773017
YBR084W	11424	1.27513	47.362	0.16777	1.54505	0.101745	-0.389262	0.116312	0.112945	0.887055	1.09075	0.545815	0.757193	0.492647	1.05374	1.00505	0.241857	0.0715739	1.10571	0.12291	0.17231	0.434192	0.515363	0.603333	0.41641	0.500513	0.389744	0.358974	41.1809	0.00545005	0.759639
YBR085W	1083.68	1.43059	41.456	0.360001	1.92245	0.208318	-0.402616	0.230688	0.179512	0.820488	1.15074	0.623873	0.768491	0.525597	1.27007	1.50245	0.295608	0.26041	1.15357	0.25681	0.324211	0.421301	0.515402	0.609524	0.404995	0.433225	0.420195	0.361564	26.9128	0.0301159	0.753643
YBR087W	5040.26	1.35906	44.9217	0.272785	1.65829	0.123726	-0.394171	0.242719	0.191068	0.808932	1.15816	0.525297	0.743087	0.473684	1.08953	1.16355	0.218524	0.343381	1.09529	0.275246	0.338394	0.368362	0.444138	0.609195	0.37194	0.415254	0.350282	0.350282	61	0.0196737	0.76299
YBR089C-A	4590.28	1.68896	43.8043	0.7901	2.32426	0.330788	-0.465808	0.292616	0.373159	0.626841	1.47807	0.607243	0.761899	0.458333	0.248292	0.705337	0.162416	0.484051	1.1974	0.419528	0.537755	0.533784	0.600221	0.53125	0.447811	0.464646	0.434343	0.444444	22.163	-0.0286672	0.77784
YBR092C	951.716	1.43194	41.6528	0.306361	1.85331	0.17231	-0.341517	0.218844	0.19592	0.80408	1.18093	0.691793	0.766769	0.48	0.387245	0.608159	0.197026	0.304718	1.14997	0.271537	0.42458	0.499363	0.572301	0.658824	0.430407	0.445396	0.376874	0.468951	29.9388	0.0126028	0.778488
YBR093C	1112.45	1.60504	36.5859	0.386821	1.95274	0.191317	-0.245071	0.332942	0.289824	0.710176	1.27329	0.921636	0.785015	0.490066	0.270131	0.574167	0.210706	0.323888	1.15895	0.349081	0.541405	0.515187	0.586175	0.697143	0.423983	0.423983	0.379015	0.468951	25.8663	0.0146283	0.780704
YBR094W	1771.62	1.17164	49.355	0.137762	1.39556	0.0711357	-0.452709	0.100679	0.0810607	0.918939	1.04269	0.340225	0.758842	0.515152	1.20717	1.1995	0.24423	0.100837	1.09476	0.133712	0.139819	0.425836	0.50583	0.439462	0.374502	0.446215	0.312085	0.365206	37.9332	0.0194201	0.781046
YBR095C	1629.89	1.26257	48.6628	0.221724	1.62066	0.101468	-0.449321	0.139995	0.109065	0.890935	1.0835	0.399029	0.736737	0.5	1.17161	1.51343	0.24237	0.265791	1.10365	0.180864	0.217598	0.403835	0.493481	0.447154	0.378295	0.439535	0.337209	0.35814	61	0.00197469	0.775836
YBR096W	1948	1.32477	48.1084	0.329324	1.67826	0.142549	-0.469392	0.196167	0.164822	0.835178	1.17594	0.397188	0.747617	0.477477	0.815064	1.035	0.184534	0.348769	1.11519	0.302675	0.389269	0.417566	0.489959	0.448718	0.375362	0.33913	0.330435	0.456522	20	0.0179484	0.783677
YBR097W	279.403	1.19073	50.1201	0.109324	1.3228	0.0401829	-0.418789	0.0974143	0.0865824	0.913418	1.02627	0.428995	0.749647	0.48062	1.28746	1.27738	0.210075	0.123459	1.07528	0.110697	0.161251	0.375009	0.46677	0.40534	0.347318	0.378267	0.328061	0.335626	42.9165	0.0158779	0.775436
YBR101C	13112.9	1.24085	48.7902	0.24523	1.58892	0.113857	-0.495546	0.167752	0.111046	0.888954	1.10862	0.332881	0.734984	0.471429	0.938996	0.5106	0.193827	0.384091	1.11457	0.288461	0.239004	0.398833	0.477156	0.530864	0.381609	0.465517	0.289655	0.389655	41.725	0.00957697	0.774341
YBR103W	1616.86	1.14904	52.6236	0.143785	1.43887	0.0556321	-0.481379	0.103731	0.0852929	0.914707	1.04253	0.276666	0.707384	0.439922	0.814804	0.78662	0.155588	0.304912	1.05805	0.165666	0.25413	0.351789	0.444924	0.51938	0.407477	0.495327	0.366355	0.360748	35.7093	0.0273216	0.767519
YBR104W	1054.72	1.38079	47.855	0.294723	1.7618	0.157255	-0.410111	0.20629	0.163293	0.836707	1.15793	0.583688	0.725807	0.465409	1.02101	1.02077	0.206843	0.367936	1.10701	0.260095	0.351248	0.364216	0.457514	0.536842	0.414387	0.455927	0.407295	0.379939	23.6096	0.0299804	0.755865
YBR105C	6654.1	1.14189	56.439	0.15984	1.45106	0.106455	-0.531938	0.0801159	0.0630745	0.936925	1.06279	0.2177	0.703601	0.426554	0.566274	0.458976	0.11803	0.364449	1.08224	0.18935	0.255207	0.371828	0.443229	0.48	0.423573	0.461326	0.375691	0.433702	30.0406	0.0278435	0.774617
YBR106W	61807.8	1.78272	34.8402	0.72525	2.51851	0.259035	-0.257765	0.436134	0.379663	0.620337	1.49121	0.990482	0.770796	0.508772	0.168119	0.102662	0.257732	0.453998	1.20419	0.447557	0.633023	0.55919	0.613923	0.794118	0.434397	0.409574	0.361702	0.531915	20.9643	0.0244399	0.769586
YBR107C	124.51	1.14075	58.9498	0.169989	1.50092	0.0876545	-0.571767	0.13012	0.0805156	0.919484	1.08022	0.235367	0.673459	0.400862	0.352753	0.085362	0.0939707	0.595366	1.06523	0.269116	0.309823	0.360675	0.460178	0.469697	0.421769	0.436735	0.346939	0.481633	20	0.0168077	0.770115
YBR110W	1885.49	1.17577	54.334	0.165085	1.46045	0.0683642	-0.467281	0.127138	0.111059	0.888941	1.06113	0.332196	0.742012	0.480186	1.16363	1.13482	0.211085	0.174561	1.09425	0.158055	0.202457	0.375943	0.460363	0.408	0.363029	0.423163	0.309577	0.356347	31.2932	0.0226917	0.769726
YBR111C	7327.54	1.43607	45.6874	0.33898	1.75645	0.154858	-0.406467	0.331962	0.251013	0.748987	1.21625	0.538898	0.754125	0.524664	0.988241	0.281506	0.271895	0.427135	1.13939	0.355593	0.38363	0.46669	0.536554	0.594203	0.406926	0.489177	0.34632	0.385281	22.685	0.00636405	0.77752
YBR112C	3890.12	1.30597	45.7951	0.262639	1.77236	0.255912	-0.38393	0.1245	0.133053	0.866947	1.09496	0.604382	0.765653	0.505845	1.1201	1.00969	0.240196	0.133354	1.13401	0.155876	0.215868	0.395425	0.46005	0.587755	0.438233	0.60559	0.402692	0.306418	36.3352	0.0254122	0.769582
YBR114W	357.977	1.16808	51.146	0.142511	1.44329	0.0700594	-0.452301	0.0862146	0.0761871	0.923813	1.06668	0.345161	0.719707	0.456094	0.632651	0.69513	0.159919	0.259208	1.09057	0.150709	0.216718	0.385081	0.467465	0.584475	0.401266	0.443038	0.337975	0.422785	33.321	0.0346526	0.780196
YBR115C	7425.38	1.31041	46.0961	0.176282	1.55914	0.102449	-0.362561	0.130408	0.126111	0.873889	1.08952	0.678443	0.773161	0.53289	1.42513	1.39361	0.297648	0.0656235	1.12624	0.12547	0.179676	0.440729	0.522683	0.511574	0.400144	0.471983	0.380029	0.34842	38.1929	0.021243	0.764893
YBR117C	148.811	1.21127	51.3233	0.183305	1.556	0.118853	-0.438668	0.0836147	0.0875651	0.912435	1.08806	0.411459	0.724996	0.469697	0.805657	0.643166	0.205148	0.21035	1.12026	0.154981	0.212558	0.399744	0.486552	0.589372	0.449829	0.51395	0.412628	0.422907	31.4352	0.021523	0.756743
YBR118W	450.486	2.48156	25.8108	1.17933	3.08531	0.348604	0.168274	0.651256	0.640261	0.359739	1.9167	2.25238	0.84177	0.605856	0.490585	0.178549	0.400685	0.410498	1.25017	0.543587	0.852714	0.652113	0.709942	0.84	0.44687	0.49345	0.39738	0.449782	22.4638	0.0193497	0.766235
YBR120C	2132.63	1.47328	46.249	0.366644	1.65368	0.115037	-0.458446	0.253396	0.238787	0.761213	1.21897	0.521651	0.738878	0.496815	1.43558	1.10491	0.226122	0.528156	1.08708	0.374934	0.47219	0.39809	0.484541	0.380952	0.347737	0.407407	0.308642	0.32716	24.8669	0.0187089	0.779636
YBR121C	98424.7	1.70034	35.5906	0.434109	2.04734	0.20497	-0.189748	0.31042	0.282674	0.717326	1.27218	1.20737	0.832913	0.634259	1.68703	1.81524	0.441148	0.122394	1.20633	0.306268	0.409881	0.547796	0.619865	0.55	0.393303	0.484258	0.356822	0.338831	28.7864	0.0168553	0.774394
YBR123C	15841.1	1.17682	50.3389	0.171927	1.49914	0.0883495	-0.458196	0.105851	0.0877389	0.912261	1.05211	0.325346	0.735897	0.484076	1.10664	1.03155	0.199671	0.258027	1.09409	0.169451	0.215646	0.393891	0.475148	0.460123	0.385722	0.473035	0.318952	0.365177	32.4573	0.0222468	0.780741
YBR125C	148.811	1.16034	54.2788	0.15343	1.43968	0.0729601	-0.512265	0.107836	0.0788305	0.92117	1.07138	0.244464	0.705109	0.458333	0.771849	0.919823	0.17104	0.312581	1.05869	0.183528	0.248595	0.351552	0.468306	0.482759	0.406277	0.458015	0.366412	0.394402	23.7499	0.0182648	0.769542
YBR126C	10895.7	1.24278	49.941	0.217448	1.59119	0.114281	-0.433593	0.142314	0.129227	0.870773	1.1277	0.419094	0.69602	0.368973	-0.314406	-0.341212	0.0378263	0.471843	1.11114	0.249565	0.40617	0.41277	0.473248	0.709459	0.452525	0.462626	0.337374	0.557576	48.7832	0.0147882	0.772112
YBR127C	130502	1.77163	38.0973	0.468963	2.27629	0.233805	-0.221127	0.286537	0.262478	0.737522	1.31922	1.26349	0.795832	0.553571	0.906495	0.90409	0.329359	0.2465	1.19985	0.300987	0.456878	0.519321	0.593272	0.637363	0.424242	0.471954	0.384913	0.415861	25.8941	0.00919253	0.769058
YBR129C	1564.44	1.20472	54.7278	0.168277	1.47755	0.089247	-0.488328	0.142532	0.126273	0.873727	1.06234	0.321678	0.738488	0.514286	1.1038	1.14181	0.241322	0.302238	1.07727	0.2062	0.264	0.379184	0.470311	0.46988	0.375	0.42378	0.344512	0.356707	23.8128	0.0162717	0.78899
YBR130C	1010.9	1.28082	48.1905	0.295571	1.80686	0.150613	-0.457567	0.186848	0.108788	0.891212	1.07817	0.416319	0.7592	0.493976	1.22393	0.920214	0.234275	0.251509	1.12951	0.243532	0.207919	0.395801	0.472534	0.391753	0.36	0.362353	0.343529	0.374118	28.8065	0.0184069	0.780001
YBR131W	2869.78	1.11185	55.0297	0.164853	1.50739	0.07818	-0.488631	0.0589365	0.0518391	0.948161	1.03664	0.239798	0.713948	0.435484	0.798107	0.795205	0.131252	0.279418	1.08489	0.137486	0.21158	0.376015	0.460238	0.419811	0.37642	0.390625	0.336648	0.401989	35.3616	0.0132468	0.778444
YBR133C	1183.57	1.10852	56.0401	0.142674	1.43916	0.0827809	-0.478135	0.0822852	0.0684203	0.93158	1.05047	0.251681	0.697175	0.446809	0.736172	0.692568	0.162085	0.326722	1.08354	0.154066	0.209453	0.350355	0.436839	0.409756	0.407497	0.454655	0.345828	0.422007	38.6678	0.0134721	0.768771
YBR135W	8784.61	1.21906	60.4645	0.329639	1.71897	0.181841	-0.615704	0.174485	0.12326	0.87674	1.17335	0.230975	0.671493	0.430556	0.246509	-0.215303	0.105455	0.666494	1.11021	0.365342	0.36142	0.394882	0.441903	0.527778	0.48	0.593333	0.333333	0.513333	20.9402	0.0144749	0.779169
YBR137W	1197.66	1.40139	50.7696	0.356112	1.70217	0.179674	-0.481471	0.273007	0.222981	0.777019	1.20081	0.453813	0.739427	0.488506	0.962777	0.870461	0.21297	0.43636	1.12113	0.35308	0.403063	0.391509	0.505057	0.377778	0.394786	0.452514	0.346369	0.385475	20	0.0210699	0.780993
YBR138C	194.712	1.17969	55.1765	0.203196	1.58194	0.0949151	-0.470639	0.135464	0.104396	0.895604	1.04577	0.312289	0.736751	0.480469	1.14359	0.987093	0.200401	0.312672	1.10186	0.166636	0.223892	0.370244	0.465044	0.389706	0.354326	0.385496	0.324427	0.353053	61	0.0250231	0.785226
YBR139W	1417.94	1.16323	54.1194	0.157199	1.43773	0.0859168	-0.46961	0.124695	0.102934	0.897066	1.05645	0.311079	0.730637	0.4846	1.31156	1.29954	0.212343	0.266008	1.09187	0.154325	0.232385	0.381175	0.465676	0.425287	0.405512	0.456693	0.38189	0.377953	61	0.0127977	0.772245
YBR141C	622.843	1.14943	56.8186	0.187843	1.50259	0.0742439	-0.525615	0.0917693	0.0783189	0.921681	1.08752	0.230673	0.675014	0.396341	0.338721	0.28501	0.0843931	0.52567	1.08115	0.218468	0.300209	0.365519	0.442286	0.413793	0.405539	0.424332	0.341246	0.451039	24.9696	0.0296398	0.773531
YBR142W	981.421	1.27392	48.3125	0.186277	1.54595	0.102099	-0.41379	0.102069	0.102563	0.897437	1.06775	0.502234	0.761278	0.500661	1.20975	1.06931	0.239946	0.0981948	1.12726	0.121303	0.153877	0.429654	0.502541	0.528497	0.371281	0.428202	0.333765	0.351876	34.2014	0.00887781	0.775094
YBR143C	13112.9	1.59613	37.0427	0.3505	1.81267	0.185172	-0.273654	0.331364	0.256276	0.743724	1.19956	0.879606	0.822034	0.60373	1.70071	1.98011	0.385912	0.151512	1.16959	0.318791	0.371215	0.50258	0.582084	0.560811	0.369947	0.475973	0.315789	0.318078	29.2651	0.000964563	0.77485
YBR145W	1308.97	1.49363	42.3129	0.285134	1.71748	0.148582	-0.349075	0.228952	0.215649	0.784351	1.16786	0.724205	0.791877	0.58651	1.60934	1.60751	0.375185	0.188903	1.1195	0.25603	0.332518	0.454892	0.550451	0.570248	0.426401	0.529915	0.413105	0.336182	28.3399	0.00645843	0.758321
YBR149W	30200.4	1.29174	48.6427	0.256129	1.59949	0.14174	-0.441711	0.154663	0.138711	0.861289	1.14888	0.423963	0.745362	0.456716	0.628592	0.492525	0.176781	0.268182	1.13368	0.236052	0.302724	0.442272	0.50805	0.5625	0.415698	0.479651	0.348837	0.418605	33.3829	-0.00341638	0.76547
YBR150C	572.557	1.17631	52.5828	0.126701	1.41143	0.089878	-0.435832	0.127325	0.105262	0.894738	1.02461	0.387788	0.742868	0.518832	1.38331	1.36849	0.251739	0.14491	1.07177	0.118657	0.191219	0.367518	0.468026	0.364548	0.360451	0.427788	0.314442	0.339122	37.6404	0.015661	0.782792
YBR151W	1997.65	1.23809	55.8396	0.167647	1.52157	0.0968575	-0.49757	0.127827	0.115347	0.884653	1.07766	0.350963	0.729443	0.506494	1.39416	1.38018	0.243467	0.421416	1.07253	0.17577	0.273544	0.368157	0.466806	0.4	0.400844	0.487342	0.370253	0.344937	21.0314	0.0196479	0.768237
YBR152W	2513.89	1.26336	54.3696	0.224304	1.66401	0.100263	-0.492104	0.189962	0.130513	0.869487	1.08917	0.378198	0.721239	0.469965	0.60016	0.290356	0.160448	0.519314	1.1171	0.281596	0.291317	0.38455	0.490059	0.435484	0.395189	0.463918	0.329897	0.391753	25.035	0.0127627	0.800206
YBR155W	672.127	1.282	47.6307	0.26303	1.61995	0.133333	-0.436449	0.186482	0.140639	0.859361	1.11606	0.429135	0.763561	0.504021	0.94691	0.624981	0.223505	0.284089	1.16298	0.257157	0.231581	0.440111	0.508845	0.55	0.388745	0.47013	0.316883	0.379221	35.2076	0.0103585	0.783219
YBR156C	319.3	1.21818	51.0803	0.158376	1.47896	0.120338	-0.433096	0.13712	0.120358	0.879642	1.03907	0.408771	0.735004	0.499266	1.43898	1.31123	0.240957	0.338607	1.08301	0.162674	0.242788	0.361527	0.46315	0.416107	0.373448	0.411175	0.396848	0.312321	36.6465	0.0158244	0.769984
YBR158W	2022.36	1.23938	51.1109	0.167193	1.45851	0.0775656	-0.429119	0.116561	0.114973	0.885027	1.06713	0.440152	0.735107	0.480226	1.24858	1.0448	0.220339	0.212946	1.0883	0.161114	0.245922	0.347313	0.444273	0.388889	0.380692	0.440801	0.369763	0.331512	34.1862	0.0138113	0.770144
YBR159W	41938.2	1.45352	43.7057	0.280051	1.66063	0.143374	-0.370967	0.180219	0.18563	0.81437	1.15836	0.664162	0.77908	0.545994	1.49166	1.44589	0.325991	0.109952	1.13644	0.217287	0.285595	0.445554	0.514635	0.527273	0.380403	0.414986	0.383285	0.342939	25.6759	0.00260568	0.760009
YBR160W	6665.95	1.31699	48.4575	0.238568	1.63588	0.118255	-0.474542	0.134804	0.117153	0.882847	1.11888	0.45028	0.720153	0.467128	0.856573	0.741283	0.197917	0.316407	1.11051	0.222884	0.262456	0.411307	0.483441	0.539326	0.412752	0.506711	0.352349	0.379195	25.5073	0.0164553	0.769491
YBR161W	194.712	1.15369	54.8397	0.193297	1.50299	0.0857495	-0.504441	0.0818603	0.0793582	0.920642	1.06786	0.275846	0.72382	0.451253	0.75188	0.57771	0.149946	0.380476	1.08267	0.211263	0.23341	0.384894	0.460212	0.444444	0.382092	0.364362	0.351064	0.430851	32.1324	0.0124258	0.779408
YBR162C	12316.7	1.60369	37.9908	0.307754	1.82596	0.192823	-0.266911	0.280117	0.259819	0.740181	1.16938	0.9653	0.804007	0.581448	1.40988	1.24323	0.379021	0.179063	1.15874	0.296232	0.420843	0.489533	0.572493	0.688742	0.435165	0.450549	0.49011	0.364835	29.7881	0.0105289	0.758282
YBR162W-A	845.819	1.65487	49.8286	0.740871	2.23848	0.267394	-0.731369	0.241704	0.254995	0.745005	1.37666	0.403193	0.72821	0.460317	0.557499	0.946229	0.187251	0.655355	1.15027	0.421317	0.537064	0.392865	0.472731	0.545455	0.405128	0.446154	0.338462	0.430769	20	0.0268725	0.759952
YBR163W	1417.94	1.17194	51.38	0.148943	1.42631	0.0726653	-0.470149	0.106057	0.0871486	0.912851	1.05128	0.306543	0.742735	0.487676	1.21836	1.19103	0.203285	0.212803	1.08124	0.153953	0.216044	0.366864	0.455478	0.412429	0.361254	0.410256	0.305983	0.367521	61	0.00590487	0.781012
YBR164C	5193.12	1.52877	44.2017	0.41336	1.87731	0.182483	-0.413668	0.313779	0.248204	0.751796	1.23651	0.659939	0.773509	0.517241	1.57033	1.71611	0.28154	0.391464	1.14324	0.344321	0.384322	0.426647	0.519732	0.520833	0.384335	0.464481	0.360656	0.327869	27.2458	0.00992573	0.766671
YBR166C	2181.17	1.23818	46.4997	0.15551	1.41486	0.0704502	-0.455604	0.180712	0.121605	0.878395	1.05443	0.375384	0.758875	0.506881	1.34836	1.52424	0.246275	0.159517	1.0865	0.171017	0.218182	0.389148	0.468346	0.440945	0.373894	0.449115	0.347345	0.325221	34.8977	0.00583169	0.772249
YBR169C	6301.72	1.2372	51.1043	0.158762	1.48526	0.113345	-0.426853	0.0980242	0.105749	0.894251	1.07405	0.429206	0.749398	0.5081	1.17999	1.04503	0.248453	0.164173	1.09728	0.14153	0.17663	0.446927	0.517563	0.492823	0.406926	0.487734	0.362193	0.370851	34.0221	0.00879306	0.76791
YBR170C	1054.72	1.17786	51.8797	0.150173	1.46566	0.0837175	-0.460308	0.119649	0.100664	0.899336	1.05567	0.340204	0.718559	0.466786	0.932387	1.02534	0.178802	0.314894	1.07665	0.169103	0.260133	0.360804	0.450604	0.477987	0.399425	0.489655	0.351724	0.356897	34.2059	0.014494	0.771473
YBR171W	7820.7	1.34388	50.0476	0.315028	1.65812	0.137452	-0.497517	0.174979	0.162735	0.837265	1.15788	0.415234	0.748876	0.542714	1.38529	1.29661	0.286741	0.407724	1.13299	0.279505	0.307857	0.404419	0.480273	0.358491	0.360841	0.42233	0.281553	0.378641	61	0.0179325	0.782883
YBR172C	486.132	1.16104	52.1754	0.185198	1.57957	0.128618	-0.455082	0.10206	0.0897835	0.910217	1.04107	0.331496	0.742266	0.483193	1.1879	1.15554	0.22479	0.108989	1.11967	0.106697	0.139903	0.40277	0.474813	0.493671	0.404054	0.431081	0.42973	0.351351	37.6039	0.00596515	0.763917
YBR173C	2744.84	1.28829	60.771	0.314359	1.75881	0.192088	-0.564084	0.214924	0.181998	0.818002	1.15599	0.336508	0.687992	0.392857	0.598324	0.339531	0.083558	0.656631	1.10882	0.348644	0.428995	0.389404	0.489927	0.5	0.445946	0.52027	0.378378	0.439189	22.8254	0.016621	0.767871
YBR176W	1417.94	1.13815	56.3462	0.165976	1.48511	0.0962829	-0.530055	0.130555	0.0872939	0.912706	1.05686	0.251406	0.731106	0.488136	1.23563	1.30161	0.228279	0.18632	1.0754	0.193165	0.181583	0.385313	0.475516	0.468354	0.398504	0.435897	0.375	0.384615	61	0.0117523	0.760499
YBR177C	2548.86	1.23084	50.9517	0.178089	1.51852	0.0996289	-0.453165	0.1597	0.123229	0.876771	1.0782	0.384612	0.739437	0.498851	1.14764	1.13491	0.242178	0.182001	1.1048	0.167629	0.226838	0.40071	0.470547	0.561151	0.412417	0.481153	0.396896	0.359202	28.8616	0.0107874	0.764026
YBR179C	1010.9	1.17116	52.9532	0.14837	1.45371	0.0788065	-0.443736	0.0979636	0.0901472	0.909853	1.04474	0.351767	0.734517	0.487395	1.27265	1.27909	0.218307	0.202106	1.10293	0.125356	0.173585	0.387703	0.470742	0.445946	0.368421	0.449123	0.31345	0.34269	41.2298	0.0120457	0.771878
YBR185C	2721.97	1.23584	54.9904	0.193236	1.52859	0.105799	-0.499229	0.0984137	0.116705	0.883295	1.08945	0.355937	0.730103	0.479554	1.21678	0.988935	0.218241	0.250418	1.09221	0.192067	0.257245	0.373421	0.455844	0.481481	0.376499	0.42446	0.345324	0.359712	61	0.0211382	0.767142
YBR187W	2169.06	1.27955	52.0795	0.324386	1.66462	0.188134	-0.453908	0.198271	0.148211	0.851789	1.15321	0.473352	0.733198	0.471264	1.23026	0.813591	0.22653	0.424809	1.10128	0.325085	0.322354	0.428097	0.499327	0.488095	0.42381	0.475	0.392857	0.403571	27.2693	0.00932929	0.748358
YBR188C	1431.41	1.43886	50.9573	0.40542	1.84733	0.145893	-0.526061	0.309766	0.219752	0.780248	1.28611	0.415072	0.677022	0.42029	0.888217	0.90847	0.0951932	0.749346	1.05685	0.440983	0.515603	0.354664	0.438813	0.365854	0.402381	0.507143	0.314286	0.385714	20	0.034941	0.784018
YBR193C	936.776	1.25411	57.4356	0.283301	1.74954	0.179837	-0.517427	0.177827	0.165975	0.834025	1.1226	0.336368	0.714948	0.453704	0.949443	1.01252	0.189468	0.479269	1.10587	0.229338	0.31678	0.371262	0.450716	0.456522	0.421525	0.493274	0.394619	0.376682	36.3266	0.0212393	0.754345
YBR195C	148.811	1.1284	54.7437	0.170173	1.50123	0.102055	-0.510477	0.0698013	0.0628048	0.937195	1.04819	0.259844	0.714137	0.413965	0.671435	0.624366	0.110691	0.291228	1.07068	0.161743	0.244524	0.37789	0.457553	0.504854	0.416272	0.42891	0.402844	0.417062	61	0.0180506	0.769381
YBR196C	91628.8	2.11269	30.1928	0.7958	2.69524	0.303923	-0.0106221	0.427999	0.447309	0.552691	1.55659	1.84962	0.822725	0.57757	0.591563	0.45076	0.355054	0.422934	1.23765	0.455469	0.722392	0.603885	0.662427	0.769231	0.433213	0.445848	0.368231	0.48556	25.3029	0.0162476	0.769571
YBR197C	1363.73	1.15414	61	0.173825	1.56419	0.125172	-0.589937	0.108283	0.0698749	0.930125	1.0842	0.22292	0.643527	0.338095	-0.0604893	-0.340444	0.00832342	0.754752	1.04409	0.27725	0.381134	0.311	0.420188	0.6	0.471582	0.520737	0.414747	0.479263	23.3085	0.0129526	0.764409
YBR198C	14834.3	1.13521	54.3508	0.127396	1.40647	0.0670996	-0.465109	0.0738708	0.0731565	0.926844	1.03906	0.279755	0.72161	0.454311	0.966705	0.930312	0.168356	0.21658	1.0826	0.119256	0.197076	0.378559	0.470902	0.429204	0.406015	0.4599	0.389724	0.368421	37.536	0.029422	0.773587
YBR199W	5237.06	1.14847	53.11	0.166373	1.45683	0.0851427	-0.48388	0.0963112	0.0840533	0.915947	1.05775	0.276748	0.725667	0.475225	1.03367	1.02182	0.17327	0.362606	1.066	0.187861	0.253451	0.379061	0.455542	0.424242	0.384339	0.452586	0.31681	0.383621	30.2204	0.0218166	0.788936
YBR200W	6488.92	1.21808	51.4062	0.16899	1.47335	0.0951105	-0.44931	0.101833	0.098706	0.901294	1.0614	0.36677	0.749407	0.490741	1.30227	1.23322	0.222981	0.149515	1.10155	0.147436	0.201958	0.399974	0.479413	0.428571	0.38415	0.431942	0.372051	0.348457	35.6891	0.020373	0.770973
YBR201W	238.012	1.20513	53.4775	0.244285	1.5713	0.105807	-0.545893	0.23483	0.133866	0.866134	1.12553	0.291742	0.684951	0.370558	0.202057	0.564352	0.0552381	0.472408	1.04827	0.295646	0.399783	0.333788	0.433209	0.514706	0.383886	0.407583	0.312796	0.43128	61	0.0251682	0.761824
YBR202W	166.392	1.20018	49.7758	0.158149	1.50001	0.0997808	-0.436071	0.108714	0.0908082	0.909192	1.07177	0.400915	0.730092	0.484737	1.0264	1.1232	0.222836	0.134977	1.09687	0.123287	0.168674	0.391839	0.482596	0.528139	0.410651	0.48284	0.356213	0.392899	36.0838	0.0220266	0.76486
YBR205W	704.481	1.16933	52.6106	0.242113	1.67316	0.12773	-0.48644	0.0859737	0.0848044	0.915196	1.09234	0.310888	0.7198	0.401042	0.193136	0.336491	0.0707071	0.357476	1.11805	0.187687	0.301572	0.415452	0.487164	0.598291	0.407591	0.39604	0.358911	0.467822	23.9004	0.0198959	0.782743
YBR207W	486.132	1.15219	53.2147	0.157921	1.4727	0.0901105	-0.495413	0.136909	0.0814497	0.91855	1.05626	0.270731	0.706312	0.447661	0.755098	0.762048	0.180165	0.28381	1.08739	0.194942	0.215488	0.382804	0.451286	0.528169	0.409319	0.432258	0.387097	0.408602	38.495	0.00816122	0.762921
YBR208C	951.716	1.29893	45.8891	0.161438	1.5181	0.0994254	-0.363877	0.133339	0.126007	0.873993	1.07321	0.686971	0.768278	0.526581	1.39649	1.37383	0.290467	0.0499082	1.12355	0.106561	0.17815	0.424942	0.507634	0.510453	0.408174	0.491008	0.402725	0.33079	41.9953	0.0191054	0.759407
YBR211C	1629.89	1.18695	58.1835	0.227233	1.58727	0.115666	-0.508671	0.183683	0.106444	0.893556	1.07127	0.268138	0.717103	0.503145	1.13833	0.825619	0.231144	0.46387	1.0774	0.278066	0.238072	0.35239	0.456594	0.37037	0.367284	0.466049	0.280864	0.354938	24.292	0.038851	0.781496
YBR212W	1538.07	1.12113	52.1561	0.217599	1.66003	0.156329	-0.470671	0.154168	0.0780532	0.921947	1.06413	0.274997	0.708854	0.45768	1.05234	1.3522	0.178472	0.313107	1.08784	0.1979	0.235867	0.371619	0.442898	0.418182	0.418155	0.4375	0.400298	0.416667	34.866	0.0251723	0.767416
YBR214W	2835.84	1.16507	51.9202	0.154959	1.48476	0.110454	-0.479155	0.0978622	0.0726592	0.927341	1.07741	0.298656	0.694064	0.403131	0.513156	0.496428	0.130435	0.285031	1.08955	0.176866	0.270598	0.378543	0.447987	0.564286	0.45604	0.462998	0.455408	0.449715	36.0812	0.0172118	0.746082
YBR216C	3060.23	1.17076	53.146	0.138622	1.41966	0.0862361	-0.457268	0.141481	0.0969413	0.903059	1.03091	0.306334	0.745338	0.500756	1.25269	1.38878	0.23062	0.19084	1.08359	0.146689	0.198453	0.365937	0.462713	0.384181	0.358061	0.4273	0.295252	0.351632	34.9114	0.0136192	0.775986
YBR218C	16951.1	1.47814	41.4039	0.281904	1.8223	0.156506	-0.292362	0.176051	0.183905	0.816095	1.19941	0.975461	0.77739	0.544028	1.09586	0.938412	0.317752	0.158814	1.15799	0.200813	0.323639	0.48483	0.554787	0.622951	0.433333	0.532203	0.388983	0.378814	34.6225	0.0132854	0.758613
YBR221C	9969.9	1.61687	40.7274	0.397517	1.93885	0.208083	-0.269521	0.26312	0.257766	0.742234	1.26485	0.907795	0.800606	0.546218	1.18402	1.04819	0.328497	0.183383	1.17603	0.301539	0.406172	0.502163	0.580734	0.671875	0.432605	0.510929	0.420765	0.36612	28.7567	0.017305	0.752518
YBR222C	8771.7	1.1843	51.9301	0.160665	1.519	0.0960026	-0.468429	0.0660469	0.0738621	0.926138	1.07908	0.328379	0.7118	0.426945	0.346065	0.359442	0.135908	0.275912	1.09616	0.172086	0.28862	0.427318	0.48962	0.527473	0.445058	0.45488	0.383057	0.497238	61	0.0335589	0.763147
YBR223C	2132.63	1.05363	59.4535	0.115772	1.37233	0.0654806	-0.526971	0.0483326	0.0403812	0.959619	1.03264	0.145831	0.672302	0.388889	0.294951	0.226644	0.0704225	0.517612	1.05306	0.169084	0.263448	0.337694	0.427412	0.5	0.428922	0.441176	0.393382	0.452206	31.8985	0.0110428	0.770491
YBR225W	622.843	1.1937	50.6759	0.162117	1.4526	0.0975679	-0.431655	0.125676	0.0957407	0.904259	1.04502	0.386542	0.73866	0.464082	1.15239	1.05818	0.189888	0.239925	1.10083	0.164406	0.194224	0.378146	0.467833	0.473684	0.388519	0.407778	0.403333	0.354444	40.2463	0.0194475	0.769794
YBR227C	10868.1	1.35412	46.9542	0.173594	1.54152	0.0973099	-0.404468	0.141425	0.133415	0.866585	1.07818	0.571739	0.762695	0.529297	1.42206	1.48651	0.286982	0.140584	1.1096	0.152003	0.217257	0.41728	0.499585	0.443548	0.378846	0.486538	0.338462	0.311538	30.3727	0.011532	0.771182
YBR229C	238.012	1.11526	52.3899	0.140382	1.43269	0.069983	-0.460528	0.075419	0.0631976	0.936802	1.0413	0.288682	0.739652	0.479121	0.908718	0.777402	0.195701	0.157329	1.09009	0.119215	0.142494	0.395324	0.487399	0.468439	0.389588	0.42348	0.342767	0.402516	38.105	0.0103399	0.775116
YBR231C	1681.78	1.16188	58.6885	0.232811	1.65924	0.114118	-0.544395	0.0809692	0.0695471	0.930453	1.0899	0.222846	0.624789	0.384615	0.125502	0.208237	0.0600255	0.686369	1.08855	0.24099	0.411527	0.36616	0.437447	0.661972	0.490649	0.590759	0.376238	0.50495	34.5105	0.0314919	0.775044
YBR233W	1590.7	1.1652	55.6309	0.118299	1.42811	0.0731601	-0.513373	0.075473	0.0692748	0.930725	1.05466	0.266411	0.701083	0.433168	0.686475	0.52397	0.152114	0.293831	1.05084	0.143982	0.224986	0.376715	0.460719	0.504425	0.415658	0.460048	0.384988	0.401937	30.4034	0.0112629	0.763516
YBR233W-A	468.395	1.39752	55.4824	0.507605	2.00973	0.135918	-0.665222	0.224773	0.188494	0.811506	1.24048	0.282515	0.702175	0.456522	0.791843	0.92185	0.165508	0.561675	1.12307	0.395773	0.473613	0.352699	0.413121	0.692308	0.390071	0.542553	0.244681	0.382979	21.528	0.0175384	0.775168
YBR237W	357.977	1.1605	52.0421	0.142111	1.45075	0.0786025	-0.456938	0.112293	0.0800766	0.919923	1.03172	0.311901	0.723032	0.494572	1.14505	1.2711	0.222995	0.191342	1.09284	0.132792	0.181585	0.385429	0.469996	0.404145	0.381233	0.464075	0.335689	0.343934	39.5912	0.00746944	0.776495
YBR238C	2083.8	1.28294	45.2896	0.188817	1.59112	0.112975	-0.400524	0.143149	0.121508	0.878492	1.09791	0.534548	0.777581	0.533524	1.1289	1.08396	0.278411	0.126781	1.10817	0.166581	0.229504	0.439979	0.514294	0.538462	0.383493	0.429549	0.347469	0.373461	33.7784	0.0109669	0.779731
YBR239C	85.5289	1.11001	55.4316	0.147019	1.42797	0.080493	-0.499906	0.0765497	0.0596022	0.940398	1.06121	0.225008	0.680516	0.40275	0.311377	0.378204	0.0923115	0.394671	1.05885	0.193548	0.29393	0.351748	0.440229	0.503268	0.41966	0.400756	0.389414	0.468809	61	0.0291271	0.772044
YBR242W	2733.41	1.1138	61	0.165659	1.4755	0.0896306	-0.584729	0.0795364	0.0750143	0.924986	1.07661	0.179475	0.697195	0.458515	0.682116	0.677372	0.161218	0.354351	1.05716	0.191502	0.231547	0.389196	0.462685	0.557377	0.410364	0.466387	0.336134	0.428571	22.8218	0.0157927	0.775915
YBR244W	2010.02	1.41125	48.5271	0.5578	1.99342	0.198021	-0.499804	0.273955	0.223464	0.776536	1.23328	0.399781	0.759644	0.528302	1.2323	1.36421	0.251248	0.419775	1.16931	0.363529	0.400199	0.470577	0.537499	0.333333	0.372428	0.41358	0.290123	0.41358	20	0.0162198	0.790369
YBR245C	1498.3	1.25213	49.106	0.208947	1.61727	0.120952	-0.394564	0.122248	0.12568	0.87432	1.08298	0.539761	0.763126	0.52646	1.20817	1.1249	0.263482	0.124171	1.1477	0.123511	0.183457	0.430556	0.502265	0.512739	0.377916	0.458813	0.310895	0.364039	37.8701	0.0061658	0.78175
YBR246W	2641.54	1.22522	53.6817	0.189944	1.55523	0.112102	-0.466323	0.155032	0.137526	0.862474	1.09058	0.37361	0.720777	0.473118	1.18503	1.15678	0.195622	0.448437	1.05232	0.207571	0.316682	0.354273	0.452022	0.375	0.399655	0.465116	0.377261	0.356589	29.2289	0.0155829	0.765425
YBR247C	21578.1	1.24424	50.2122	0.191873	1.55669	0.119696	-0.441518	0.0965815	0.113977	0.886023	1.07896	0.403683	0.756188	0.512712	1.12607	0.994845	0.246313	0.155239	1.12313	0.151278	0.189652	0.430439	0.513659	0.53125	0.397516	0.507246	0.337474	0.347826	28.1266	0.0148451	0.781065
YBR248C	11846.5	1.24793	49.9258	0.171999	1.53777	0.096578	-0.446169	0.0945778	0.0971173	0.902883	1.08137	0.413152	0.740179	0.479705	0.801116	0.718967	0.202639	0.188867	1.10034	0.148502	0.234257	0.412523	0.497943	0.558824	0.414855	0.512681	0.36413	0.367754	31.129	0.00547022	0.767268
YBR249C	26271.8	1.91383	33.5242	0.567586	2.35142	0.240606	-0.141457	0.38218	0.372362	0.627638	1.42489	1.32452	0.822112	0.586111	0.999879	0.562519	0.380886	0.291797	1.21105	0.373423	0.572292	0.549942	0.621729	0.729927	0.437838	0.5	0.416216	0.397297	23.6653	0.0175965	0.759832
YBR251W	6677.81	1.26299	51.5058	0.201388	1.56662	0.11185	-0.47773	0.209075	0.146398	0.853602	1.10176	0.38104	0.725351	0.501684	1.15023	1.23441	0.241997	0.353466	1.08862	0.226218	0.316238	0.382666	0.462983	0.616279	0.407166	0.491857	0.368078	0.361564	29.1758	0.0118236	0.770129
YBR252W	4339.08	1.49661	53.7544	0.397176	1.8893	0.172688	-0.486103	0.272646	0.236489	0.763511	1.25666	0.542301	0.712818	0.479167	0.970948	0.705685	0.240506	0.58811	1.07192	0.356221	0.481698	0.432831	0.525075	0.62	0.47619	0.564626	0.462585	0.401361	20	0.0186836	0.741967
YBR253W	2181.17	1.32373	61	0.348794	1.63843	0.156451	-0.628292	0.367398	0.165749	0.834251	1.19992	0.296736	0.66123	0.4	0.215445	0.800913	0.077951	0.664692	1.04563	0.439466	0.477509	0.348277	0.4095	0.478261	0.424242	0.46281	0.289256	0.520661	20	-0.0161902	0.770825
YBR254C	1197.66	1.31027	52.45	0.27516	1.72933	0.123316	-0.551635	0.195326	0.143398	0.856602	1.15587	0.349023	0.699395	0.39645	0.760739	0.913458	0.070615	0.544007	1.03689	0.301145	0.414609	0.353413	0.460271	0.467742	0.39619	0.457143	0.348571	0.382857	26.8919	0.00011442	0.772941
YBR255W	395.628	1.20059	50.9443	0.136103	1.37464	0.0547349	-0.437084	0.161503	0.0970804	0.90292	1.04889	0.403165	0.716503	0.460389	1.17796	1.07565	0.191942	0.316708	1.0617	0.226944	0.236787	0.357476	0.447039	0.403727	0.386647	0.407781	0.400576	0.351585	34.1209	0.0204792	0.771882
YBR256C	7303.15	1.32697	49.0495	0.263744	1.62258	0.100067	-0.482124	0.131647	0.134318	0.865682	1.16133	0.404166	0.720794	0.478448	0.797191	0.601267	0.200881	0.419608	1.04773	0.29051	0.370641	0.408497	0.508442	0.41791	0.386555	0.441176	0.331933	0.386555	61	0.0108344	0.771252
YBR258C	1524.84	1.42192	53.0488	0.408595	1.78781	0.122105	-0.510823	0.269331	0.210942	0.789058	1.2061	0.423118	0.730882	0.510949	1.02059	1.35372	0.229885	0.53195	1.13194	0.404243	0.384425	0.408591	0.484052	0.346154	0.368545	0.471831	0.274648	0.359155	20	0.019456	0.790624
YBR260C	1498.3	1.15222	51.9	0.152908	1.4633	0.0976208	-0.467973	0.084114	0.0724559	0.927544	1.05989	0.304013	0.734335	0.456386	0.769076	0.809693	0.179467	0.149039	1.10903	0.122236	0.175734	0.403234	0.477918	0.463415	0.398398	0.418919	0.366366	0.40991	35.7438	0.0203396	0.770883
YBR261C	3060.23	1.18148	57.8192	0.213449	1.62345	0.113415	-0.548698	0.15381	0.11388	0.88612	1.12665	0.274061	0.658061	0.3379	-0.258905	-0.567199	-0.00869565	0.779235	1.07081	0.281114	0.42253	0.378161	0.44203	0.650794	0.487069	0.577586	0.362069	0.521552	27.3159	0.00994741	0.760229
YBR262C	2548.86	1.28417	61	0.407822	1.87146	0.199854	-0.662732	0.178255	0.195437	0.804563	1.22348	0.316319	0.660852	0.387755	-0.0960156	-0.207912	0.0769231	0.716554	1.06377	0.365254	0.470721	0.352599	0.447008	0.68	0.459119	0.462264	0.386792	0.528302	20	0.0189183	0.766825
YBR263W	17716	1.43076	42.2626	0.321996	1.87083	0.178544	-0.358826	0.198924	0.1744	0.8256	1.20602	0.699809	0.747143	0.473573	0.466883	0.353629	0.21513	0.307097	1.16237	0.251844	0.37634	0.472525	0.538491	0.680556	0.447619	0.487755	0.412245	0.442857	30.9149	0.0170208	0.759031
YBR264C	1363.73	1.21873	60.9912	0.213272	1.50616	0.0928588	-0.565904	0.152685	0.112636	0.887364	1.11634	0.268117	0.647744	0.345361	0.269823	0.491896	0.00910273	0.837013	1.00602	0.325909	0.461759	0.309046	0.406047	0.533333	0.432161	0.472362	0.376884	0.447236	23.2133	0.0251652	0.762201
YBR265W	7696.48	1.13306	59.726	0.178169	1.53401	0.105004	-0.536464	0.0806667	0.0788726	0.921127	1.08419	0.217784	0.683734	0.4	0.405782	0.365307	0.0904645	0.423097	1.09128	0.192451	0.299026	0.388511	0.451702	0.525253	0.454167	0.490625	0.378125	0.49375	26.0702	0.0350762	0.766033
YBR266C	338.778	1.40162	50.587	0.456855	1.7788	0.169522	-0.518748	0.343705	0.186834	0.813166	1.21915	0.416219	0.70289	0.367347	0.838032	0.790561	0.100725	0.665714	1.1316	0.458413	0.431484	0.334605	0.424263	0.395349	0.413333	0.28	0.52	0.44	36.7586	0.0276595	0.747813
YBR267W	830.424	1.17293	53.7538	0.201782	1.5758	0.100835	-0.49839	0.138657	0.0904982	0.909502	1.095	0.274806	0.688305	0.412073	0.0452443	0.157936	0.07724	0.466727	1.12491	0.239505	0.329314	0.422776	0.480258	0.505618	0.446989	0.501272	0.3257	0.513995	25.6707	0.0150067	0.789256
YBR268W	1098.09	1.38751	59.8886	0.424771	1.70359	0.160437	-0.612428	0.244975	0.212223	0.787777	1.25071	0.380152	0.614622	0.287129	-0.594795	-0.455921	-0.0510949	0.842107	1.03863	0.425711	0.621962	0.307515	0.389891	0.681818	0.466667	0.438095	0.4	0.561905	20	0.0159625	0.771315
YBR271W	216.634	1.16227	56.89	0.174774	1.51489	0.0884707	-0.498243	0.0835156	0.0847468	0.915253	1.05327	0.292774	0.695963	0.408867	0.732031	0.691683	0.101684	0.439211	1.06095	0.186235	0.284149	0.332887	0.417943	0.450549	0.39459	0.4821	0.315036	0.386635	30.5031	0.0182517	0.769001
YBR272C	468.395	1.16683	54.7429	0.152678	1.45577	0.0957757	-0.48263	0.10616	0.0885635	0.911436	1.04153	0.289424	0.733451	0.485043	1.05704	1.10441	0.214771	0.160788	1.08556	0.128204	0.168997	0.363851	0.466601	0.442623	0.367361	0.447917	0.28125	0.372917	61	0.0107704	0.77643
YBR273C	2193.27	1.18493	53.5627	0.195946	1.52225	0.102634	-0.472075	0.12236	0.0969864	0.903014	1.08858	0.304764	0.70558	0.447059	0.699657	0.288738	0.165187	0.345623	1.09726	0.200683	0.211075	0.391797	0.461602	0.607143	0.430428	0.511468	0.389908	0.389908	31.6587	0.00945881	0.766718
YBR274W	2525.56	1.21944	50.9764	0.161358	1.48184	0.0822458	-0.446695	0.124524	0.111633	0.888367	1.06231	0.392769	0.744146	0.504912	1.28981	1.31273	0.243433	0.184915	1.09937	0.151981	0.215742	0.366713	0.462116	0.475	0.377609	0.451613	0.330171	0.351044	61	0.00172423	0.773303
YBR278W	783.799	1.2385	59.7402	0.269951	1.71203	0.127066	-0.56465	0.121944	0.123267	0.876733	1.10207	0.271862	0.690462	0.437186	0.672031	0.553653	0.127273	0.566881	1.07038	0.292257	0.338131	0.360306	0.450732	0.444444	0.414594	0.572139	0.298507	0.373134	25.2552	-0.0116284	0.779682
YBR279W	1040.17	1.1811	53.4727	0.225714	1.58879	0.116401	-0.462504	0.119573	0.113679	0.886321	1.09147	0.318265	0.747804	0.5	0.913333	0.754606	0.210526	0.330042	1.13576	0.179759	0.206877	0.439143	0.517894	0.525253	0.389513	0.498876	0.283146	0.386517	33.3161	0.0109885	0.786157
YBR281C	1935.54	1.26982	47.0791	0.180785	1.52297	0.0910289	-0.397767	0.160706	0.124401	0.875599	1.06205	0.52578	0.767802	0.523419	1.46913	1.57551	0.28113	0.103729	1.11726	0.137739	0.199339	0.409072	0.495064	0.420168	0.373197	0.415718	0.364465	0.339408	36.2391	0.014734	0.768975
YBR282W	2253.49	1.40759	53.5166	0.368078	1.81809	0.152707	-0.553039	0.205232	0.162719	0.837281	1.17557	0.427651	0.724905	0.432624	0.835207	1.10542	0.142857	0.340627	1.09653	0.28526	0.346333	0.39988	0.470762	0.511628	0.401826	0.40411	0.417808	0.383562	20	0.0106214	0.764705
YBR283C	704.481	1.4685	42.5617	0.309969	1.8405	0.147806	-0.326155	0.211574	0.189851	0.810149	1.17012	0.742366	0.784237	0.546584	1.47892	1.11251	0.331128	0.20291	1.14508	0.276356	0.306379	0.476073	0.554917	0.518325	0.387075	0.44898	0.361224	0.35102	30.8262	0.0315314	0.755907
YBR286W	4738.82	1.41363	42.4802	0.280266	1.78651	0.163945	-0.356705	0.17915	0.168209	0.831791	1.17037	0.659619	0.762601	0.478095	0.433075	0.596886	0.183917	0.307	1.14262	0.261943	0.415268	0.499607	0.566817	0.626794	0.428305	0.482309	0.333333	0.469274	28.7909	0.0133805	0.77938
YBR287W	6441.96	1.30336	46.6052	0.255848	1.71921	0.133614	-0.412434	0.171759	0.149878	0.850122	1.13021	0.509971	0.744547	0.482843	1.04587	0.787265	0.238954	0.247261	1.13347	0.222251	0.31805	0.403176	0.468291	0.544218	0.400468	0.440281	0.351288	0.409836	33.1618	0.000758826	0.758817
YBR288C	3410.97	1.24052	52.1039	0.155626	1.44213	0.0682929	-0.440345	0.176083	0.14623	0.85377	1.06187	0.390036	0.743556	0.497881	1.47627	1.56694	0.230728	0.250291	1.07313	0.187794	0.267376	0.380204	0.470005	0.338235	0.357488	0.430642	0.320911	0.320911	31.4871	0.015842	0.776386
YBR289W	216.634	1.20926	48.3316	0.224846	1.68698	0.212828	-0.430906	0.148908	0.0901192	0.909881	1.08267	0.399062	0.720812	0.494357	1.09123	1.37199	0.22413	0.226503	1.11167	0.189051	0.220769	0.360977	0.434409	0.433628	0.423941	0.544751	0.374586	0.352486	37.9933	0.0197516	0.774416
YBR290W	3071.34	1.28026	49.7438	0.205051	1.53155	0.0938782	-0.457492	0.213639	0.154523	0.845477	1.07238	0.394693	0.723057	0.455128	0.966248	0.709471	0.162905	0.451155	1.06966	0.282773	0.365359	0.357939	0.45279	0.419753	0.386293	0.489097	0.358255	0.311526	30.3428	0.0241133	0.774967
YBR299W	4031.32	1.2149	47.9853	0.231342	1.66952	0.122684	-0.441698	0.122918	0.0995552	0.900445	1.07587	0.407534	0.758853	0.534173	1.09853	1.1742	0.273152	0.133362	1.1472	0.147797	0.167567	0.441278	0.512613	0.530928	0.40411	0.438356	0.373288	0.400685	33.1428	0.0129851	0.783527
YCL001W	2835.84	1.48484	44.3625	0.422232	1.84709	0.16534	-0.399317	0.297702	0.261646	0.738354	1.23113	0.656506	0.80025	0.545977	1.55876	1.52852	0.312545	0.268994	1.18946	0.325402	0.379549	0.449331	0.528009	0.5	0.345745	0.335106	0.31383	0.388298	20.9481	-0.00496817	0.777994
YCL005W	148.811	1.15529	57.5116	0.168328	1.55386	0.0928325	-0.555109	0.124334	0.0850462	0.914954	1.10013	0.243363	0.654567	0.368852	0.29913	0.324266	0.0647773	0.627733	1.01488	0.249888	0.368728	0.29473	0.386752	0.55	0.43099	0.4375	0.402344	0.453125	20	0.0293259	0.756993
YCL008C	1363.73	1.06838	58.4895	0.135102	1.44487	0.105381	-0.541875	0.0971018	0.0490614	0.950939	1.06504	0.160064	0.624919	0.302452	-0.217433	-0.508726	-0.0417091	0.826743	1.03059	0.284718	0.413325	0.31984	0.402702	0.474747	0.484848	0.542857	0.376623	0.535065	33.1562	0.0299967	0.757915
YCL009C	15792.6	1.54078	44.1397	0.36145	1.94112	0.196171	-0.347583	0.216594	0.212983	0.787017	1.26063	0.786639	0.680765	0.372093	-0.0120961	-0.434375	0.0873239	0.613711	1.12354	0.32825	0.560229	0.442569	0.500551	0.616279	0.501618	0.501618	0.433657	0.569579	25.9427	0.00710795	0.754898
YCL010C	1746.07	1.20591	58.0846	0.224441	1.60761	0.125473	-0.533537	0.0862359	0.0928194	0.907181	1.12909	0.302247	0.652933	0.40239	0.423333	0.440854	0.0963855	0.622013	1.0652	0.247604	0.331808	0.330765	0.435899	0.434783	0.467181	0.544402	0.382239	0.474903	23.5834	0.0320937	0.758521
YCL011C	2537.22	1.27851	50.0298	0.213369	1.62918	0.104478	-0.432784	0.165402	0.140721	0.859279	1.08541	0.453197	0.711556	0.507212	1.15125	1.20474	0.250914	0.281198	1.10365	0.216654	0.256258	0.412351	0.508954	0.529412	0.42623	0.508197	0.423888	0.346604	29.5181	0.0250002	0.776066
YCL016C	1655.89	1.13132	55.9885	0.18455	1.56199	0.0994809	-0.517126	0.111462	0.0693475	0.930652	1.08119	0.25067	0.668019	0.38292	0.26047	0.546975	0.0561798	0.511848	1.08929	0.229583	0.353986	0.363989	0.43731	0.517647	0.432456	0.497368	0.318421	0.481579	61	0.0296181	0.764676
YCL017C	503.708	1.36537	44.5064	0.210422	1.63053	0.131484	-0.383416	0.197847	0.156347	0.843653	1.13286	0.606311	0.75988	0.49896	1.0148	1.16779	0.259221	0.14715	1.11239	0.208992	0.260369	0.439531	0.519293	0.561644	0.431925	0.482897	0.43662	0.376258	30.3851	0.0156042	0.755066
YCL024W	538.41	1.10029	56.0034	0.133788	1.44505	0.076622	-0.479071	0.0767981	0.0527709	0.947229	1.02783	0.209257	0.693463	0.4143	0.680275	0.56971	0.119509	0.310814	1.07794	0.141115	0.208443	0.351762	0.431351	0.509506	0.403407	0.451302	0.36837	0.39055	61	0.0159638	0.766646
YCL025C	21148.3	1.35086	45.3232	0.270516	1.75752	0.162362	-0.356506	0.167103	0.164158	0.835842	1.15737	0.664289	0.755876	0.513201	0.982082	0.964743	0.275777	0.197746	1.1457	0.204697	0.307813	0.438904	0.507503	0.586777	0.438125	0.477093	0.417062	0.420221	34.1297	0.0178847	0.755363
YCL028W	1141.03	1.26903	52.4618	0.948407	2.99203	0.384745	-0.434884	0.130633	0.123636	0.876364	1.13267	0.474223	0.738779	0.488491	0.769549	0.320483	0.211823	0.525331	1.20032	0.336609	0.25326	0.43516	0.510948	0.612903	0.454321	0.51358	0.437037	0.412346	44.3934	0.0139821	0.772713
YCL029C	299.519	1.14302	55.5962	0.186393	1.50131	0.115999	-0.500652	0.0617465	0.0724341	0.927566	1.07665	0.258818	0.680799	0.44	0.435912	0.30289	0.122041	0.493495	1.10706	0.214706	0.268075	0.376273	0.442638	0.494845	0.437121	0.531818	0.325	0.454545	61	0.0247068	0.784664
YCL030C	521.132	1.364	45.763	0.263532	1.73946	0.152235	-0.349889	0.145469	0.158856	0.841144	1.16121	0.672093	0.76554	0.534527	1.09746	1.01174	0.295825	0.192605	1.15096	0.198482	0.295291	0.465678	0.531525	0.593361	0.424698	0.540676	0.350438	0.382979	35.2861	0.0269251	0.765122
YCL031C	2606.88	1.28041	47.7599	0.216207	1.54622	0.100129	-0.484207	0.14491	0.119754	0.880246	1.09568	0.36604	0.755328	0.482639	0.870753	0.808575	0.18505	0.345082	1.10687	0.251971	0.2681	0.410391	0.49087	0.485714	0.361392	0.414141	0.289562	0.380471	26.9625	0.0374566	0.787774
YCL032W	1668.84	1.19472	55.5173	0.216425	1.60712	0.115983	-0.500218	0.0642202	0.0780773	0.921923	1.09107	0.337795	0.683712	0.388554	0.238465	0.130618	0.0751708	0.519545	1.09054	0.221734	0.345856	0.358724	0.452197	0.553846	0.438343	0.450867	0.375723	0.488439	27.5217	0.0186031	0.7706
YCL033C	799.416	1.26313	59.783	0.264227	1.63608	0.124745	-0.560229	0.174221	0.15448	0.84552	1.16079	0.34246	0.649914	0.327044	-0.429472	-0.427269	-0.0174326	0.749371	1.0657	0.332448	0.490733	0.361536	0.422712	0.545455	0.490079	0.446429	0.440476	0.583333	20	0.0338521	0.771339
YCL035C	3026.84	1.45883	53.3291	0.436488	1.80965	0.191675	-0.601833	0.197631	0.214747	0.785253	1.28597	0.385489	0.727266	0.444444	0.506015	0.38898	0.138756	0.465426	1.11235	0.372439	0.431886	0.456957	0.515928	0.4375	0.421212	0.5	0.281818	0.481818	20	-0.00901371	0.778439
YCL037C	8425.46	1.30697	47.855	0.300731	1.82425	0.224027	-0.409347	0.151167	0.161227	0.838773	1.14843	0.481939	0.752672	0.475177	0.531696	0.390322	0.19468	0.331778	1.16195	0.220855	0.344061	0.475543	0.532028	0.626866	0.449309	0.490783	0.414747	0.442396	29.427	0.01708	0.774082
YCL039W	1197.66	1.08997	55.3163	0.129127	1.41296	0.0815526	-0.491537	0.051454	0.0480959	0.951904	1.04953	0.209854	0.66235	0.381085	0.19708	0.110665	0.063979	0.552215	1.06827	0.19848	0.328126	0.361046	0.426822	0.495192	0.450559	0.461745	0.369128	0.520805	38.167	0.0185037	0.763779
YCL040W	21114.4	1.24626	51.3204	0.212176	1.65169	0.129239	-0.439759	0.103979	0.109565	0.890435	1.12087	0.443588	0.646222	0.322314	-0.325649	-0.535662	-0.0123457	0.750037	1.09529	0.282668	0.517869	0.4033	0.46754	0.609929	0.496667	0.514	0.382	0.594	29.1249	-0.00590223	0.755879
YCL044C	3410.97	1.14891	54.5283	0.175798	1.55061	0.117052	-0.504796	0.121148	0.067534	0.932466	1.06711	0.265653	0.65388	0.402985	0.419229	0.0906001	0.111933	0.606699	1.07147	0.271222	0.328737	0.358883	0.433772	0.439024	0.453237	0.470024	0.402878	0.486811	37.5771	0.0388101	0.758317
YCL045C	2835.84	1.13892	53.5293	0.154936	1.49873	0.0926325	-0.458921	0.135187	0.0937349	0.906265	1.05874	0.295033	0.734327	0.47541	1.03965	1.18379	0.196232	0.243232	1.0869	0.154734	0.205735	0.397563	0.475199	0.470852	0.385526	0.438158	0.313158	0.405263	38.4566	0.00983255	0.771549
YCL047C	830.424	1.17379	58.2235	0.198203	1.51114	0.0878083	-0.54826	0.145092	0.101096	0.898904	1.0808	0.231904	0.702671	0.434263	0.717216	0.721462	0.131498	0.437354	1.08345	0.241477	0.290153	0.36022	0.43948	0.451613	0.391473	0.457364	0.306202	0.410853	61	0.0168564	0.777699
YCL049C	655.803	1.12097	57.9848	0.197257	1.52438	0.112926	-0.534079	0.0760176	0.0737197	0.92628	1.0767	0.229395	0.700493	0.427119	0.680966	0.57688	0.13036	0.414037	1.06985	0.203638	0.288562	0.382061	0.462284	0.518987	0.435897	0.461538	0.397436	0.448718	61	0.00602251	0.77005
YCL050C	19607	1.42696	43.4185	0.394035	1.99825	0.212433	-0.380875	0.233256	0.204262	0.795738	1.21891	0.617409	0.792517	0.540453	0.9248	0.873407	0.287327	0.275911	1.18651	0.286045	0.362024	0.480245	0.544858	0.642105	0.393562	0.439252	0.336449	0.404984	24.7157	-0.00985694	0.780443
YCL052C	4931.94	1.22488	53.5265	0.185378	1.52333	0.0990352	-0.460001	0.132677	0.126372	0.873628	1.07739	0.372845	0.7304	0.491315	1.2959	1.21143	0.229082	0.254035	1.09214	0.171115	0.234824	0.376074	0.464425	0.45614	0.386218	0.454327	0.353365	0.350962	32.3765	0.0148294	0.76927
YCL055W	1694.68	1.26741	50.4655	0.197622	1.55973	0.0924404	-0.472573	0.11934	0.114194	0.885806	1.10097	0.414252	0.757157	0.524845	1.15001	1.03717	0.266187	0.170028	1.10557	0.163155	0.231178	0.39998	0.484302	0.483516	0.383085	0.41791	0.352239	0.379104	28.7143	0.0108661	0.780982
YCL057W	8914	1.16176	53.1939	0.185898	1.5345	0.112917	-0.455153	0.0854709	0.0767552	0.923245	1.0717	0.35214	0.738337	0.488304	0.817429	0.653295	0.206199	0.314762	1.13273	0.169236	0.215774	0.4201	0.498687	0.506608	0.397004	0.424157	0.314607	0.452247	32.825	0.0217249	0.777375
YCL059C	4339.08	1.36825	45.9869	0.31862	1.76684	0.13831	-0.412427	0.181131	0.167397	0.832603	1.16894	0.54431	0.7686	0.496689	0.731139	0.812423	0.214808	0.250193	1.1499	0.2457	0.302729	0.442878	0.527879	0.563218	0.383966	0.439873	0.31962	0.392405	29.1435	0.00376331	0.786647
YCL061C	720.517	1.16065	52.9513	0.136177	1.42814	0.077612	-0.446058	0.159304	0.0954688	0.904531	1.03257	0.321772	0.737715	0.512963	1.27356	0.980751	0.235187	0.28518	1.09391	0.207063	0.18303	0.407965	0.487417	0.403162	0.377129	0.479927	0.313869	0.337591	42.9467	0.0149191	0.786975
YCL064C	36601.5	1.26521	50.3815	0.171647	1.53839	0.0843742	-0.460439	0.215158	0.149816	0.850184	1.08789	0.380175	0.752967	0.509972	1.20486	1.18023	0.257019	0.189367	1.07944	0.200487	0.248683	0.402181	0.492625	0.486957	0.393519	0.452778	0.383333	0.344444	28.4133	0.0132436	0.767625
YCR002C	14088.4	1.36173	47.0734	0.203263	1.56154	0.0992534	-0.429454	0.258564	0.174107	0.825893	1.09846	0.489255	0.755485	0.560127	1.64543	1.83666	0.3336	0.210538	1.09125	0.255531	0.273737	0.414	0.497959	0.407767	0.3706	0.456522	0.347826	0.307453	34.194	0.0104356	0.772397
YCR003W	1694.68	1.36689	51.916	0.299084	1.74222	0.133828	-0.505517	0.218358	0.193161	0.806839	1.16612	0.418974	0.763625	0.564972	1.58745	1.73518	0.321087	0.259355	1.13569	0.245018	0.320348	0.413147	0.477207	0.390244	0.375228	0.47541	0.327869	0.322404	20	0.0250004	0.777038
YCR004C	14599.4	1.3315	49.5518	0.300015	1.77515	0.175532	-0.471492	0.145007	0.138559	0.861441	1.12345	0.435976	0.754002	0.483333	0.990235	0.793704	0.23061	0.215614	1.12053	0.234253	0.287016	0.433849	0.501767	0.594595	0.450742	0.497976	0.477733	0.376518	28.5157	0.0133333	0.754134
YCR005C	2313.31	1.36592	44.7009	0.247305	1.60386	0.119077	-0.374622	0.192965	0.175721	0.824279	1.12284	0.58525	0.766999	0.535874	1.59452	1.70817	0.305757	0.278063	1.12821	0.211316	0.283577	0.420882	0.499175	0.50365	0.398551	0.517391	0.369565	0.308696	26.9675	0.0180658	0.757852
YCR008W	1025.56	1.25946	47.9126	0.150071	1.43265	0.0840149	-0.40934	0.163038	0.135716	0.864284	1.057	0.471632	0.762552	0.513793	1.48847	1.55471	0.266421	0.136034	1.08566	0.15833	0.207708	0.388939	0.473453	0.447674	0.392482	0.419569	0.439469	0.318408	34.0328	0.0209465	0.767419
YCR009C	7388.64	1.35374	46.5696	0.270413	1.66893	0.140591	-0.46237	0.184483	0.149416	0.850584	1.12637	0.441639	0.759682	0.51341	1.20793	1.29088	0.247779	0.209439	1.1224	0.24273	0.291674	0.441006	0.507256	0.561644	0.383648	0.486792	0.324528	0.339623	26.5359	0.0232547	0.779503
YCR011C	338.778	1.18597	51.0216	0.140736	1.42996	0.0763793	-0.435316	0.11455	0.092977	0.907023	1.04191	0.37768	0.737439	0.489776	1.19348	1.23799	0.227708	0.135374	1.09164	0.106154	0.170604	0.366726	0.457616	0.473354	0.379409	0.424214	0.358437	0.355577	45.8563	0.0166397	0.769901
YCR012W	314024	2.48074	26.5905	1.16947	3.32459	0.377638	0.143845	0.660925	0.620531	0.379469	1.84518	2.22525	0.816508	0.563415	0.282519	-0.0473602	0.346119	0.472923	1.27898	0.542419	0.873292	0.662613	0.719377	0.847222	0.461538	0.502404	0.377404	0.504808	22.5187	0.0346524	0.763666
YCR016W	1847.73	1.20045	57.3784	0.293923	1.75514	0.101005	-0.511224	0.186283	0.125743	0.874257	1.09635	0.271224	0.748267	0.515901	1.10884	0.812329	0.228169	0.335444	1.15703	0.257109	0.237549	0.422791	0.492751	0.435484	0.362069	0.455172	0.268966	0.362069	29.386	0.0163274	0.793476
YCR018C	2096.03	1.37273	48.6696	0.24207	1.53012	0.0842641	-0.466482	0.254072	0.18072	0.81928	1.12416	0.433913	0.724498	0.476852	1.11327	1.40857	0.197633	0.388012	1.06775	0.321237	0.321839	0.361516	0.457356	0.352941	0.374057	0.384615	0.429864	0.307692	23.0091	-0.00608103	0.783455
YCR020C	194.712	1.32511	52.7824	0.325861	1.85024	0.191261	-0.503237	0.185648	0.159133	0.840867	1.12477	0.422692	0.766007	0.497585	1.05558	1.15382	0.220974	0.291232	1.12894	0.221402	0.337123	0.426173	0.498561	0.388889	0.389147	0.423256	0.362791	0.381395	26.2695	-0.0138774	0.782302
YCR020C-A	2144.79	1.56516	45.6261	0.537267	2.08676	0.20637	-0.569883	0.347162	0.298011	0.701989	1.34422	0.529014	0.711704	0.469136	1.45307	1.67064	0.240059	0.62364	1.06749	0.458936	0.502142	0.415951	0.486253	0.4	0.393939	0.5	0.306818	0.375	20	-0.00715938	0.749045
YCR020W-B	3553.79	1.72597	42.1267	0.762017	2.29423	0.229568	-0.537883	0.535312	0.365406	0.634594	1.36354	0.549641	0.761165	0.465753	0.980622	0.226219	0.180385	0.617855	1.13111	0.558077	0.551993	0.395566	0.46185	0.6	0.333333	0.307692	0.294872	0.397436	20	0.0644569	0.798271
YCR021C	7795.81	1.29855	47.5282	0.231925	1.63708	0.13914	-0.437949	0.15384	0.14128	0.85872	1.12932	0.474332	0.756642	0.503165	1.0314	0.910707	0.260887	0.208195	1.13068	0.216178	0.266892	0.436418	0.507366	0.591304	0.428715	0.46988	0.409639	0.406627	28.4608	0.00240164	0.758131
YCR024C	783.799	1.24613	50.1382	0.154302	1.43894	0.0762089	-0.451529	0.132436	0.114557	0.885443	1.04524	0.423678	0.74551	0.489496	1.3318	1.27579	0.224262	0.218918	1.1022	0.142275	0.252342	0.376783	0.456034	0.412698	0.373306	0.414634	0.373984	0.331301	29.3168	0.0107359	0.767386
YCR024C-A	123765	2.6531	27.9357	1.76003	3.99319	0.400829	-0.431524	0.544284	0.697156	0.302844	1.84548	1.01434	0.900684	0.736842	2.14168	1.50026	0.625	0.437941	1.25518	0.567865	0.798948	0.587942	0.619676	0.588235	0.366667	0.375	0.425	0.3	20	0.0496673	0.748016
YCR026C	3421.78	1.09536	53.9684	0.163288	1.49438	0.0869031	-0.484055	0.081679	0.0660439	0.933956	1.04021	0.227277	0.709557	0.466197	0.818922	0.860322	0.171434	0.292999	1.0615	0.146501	0.218291	0.364287	0.453355	0.41784	0.403414	0.475741	0.339623	0.394879	61	0.01542	0.778448
YCR027C	1603.79	1.2508	58.7667	0.208237	1.50697	0.0917979	-0.523668	0.209651	0.168485	0.831515	1.12434	0.311829	0.683987	0.463054	1.09215	1.30782	0.193588	0.638544	1.02103	0.303914	0.397654	0.332114	0.423988	0.357143	0.397129	0.4689	0.373206	0.349282	20	0.0147364	0.762833
YCR030C	4276.97	1.20463	51.2162	0.164735	1.51279	0.116282	-0.436218	0.0871631	0.0821869	0.917813	1.05658	0.395139	0.735644	0.474239	1.06544	1.10727	0.219583	0.0856271	1.11407	0.0992191	0.14228	0.39772	0.470602	0.507812	0.416858	0.443678	0.436782	0.370115	39.0453	0.0142395	0.76091
YCR033W	395.628	1.18337	52.5091	0.125665	1.41691	0.097951	-0.428255	0.120126	0.0990978	0.900902	1.02764	0.39535	0.726065	0.494588	1.38041	1.41971	0.234874	0.22121	1.07216	0.130732	0.207379	0.360722	0.454128	0.435737	0.395867	0.450245	0.417618	0.319739	42.4702	0.0200279	0.77171
YCR034W	3507.96	1.43436	44.2136	0.302052	1.7391	0.138008	-0.36405	0.216293	0.195403	0.804597	1.18306	0.661175	0.783442	0.552239	1.60798	1.53782	0.332592	0.21548	1.116	0.260306	0.314949	0.426664	0.506648	0.435484	0.383285	0.420749	0.357349	0.371758	35.4789	0.00140743	0.760158
YCR035C	3181.89	1.40384	46.8426	0.208009	1.58674	0.124843	-0.391191	0.226961	0.178657	0.821343	1.10837	0.622665	0.747565	0.505208	1.18968	1.06683	0.262613	0.300797	1.08166	0.257889	0.328998	0.405652	0.487069	0.488636	0.383249	0.43401	0.380711	0.335025	27.3749	0.00905972	0.765423
YCR036W	1784.37	1.32048	49.2764	0.18975	1.60481	0.102921	-0.452303	0.163004	0.138553	0.861447	1.10014	0.461624	0.742373	0.529231	1.22202	1.2408	0.282813	0.318275	1.09053	0.213514	0.285374	0.392701	0.484198	0.524272	0.399399	0.492492	0.354354	0.351351	25.859	0.00989662	0.770281
YCR037C	503.708	1.21841	47.6461	0.166037	1.50748	0.0923912	-0.416529	0.102341	0.0975411	0.902459	1.06165	0.464389	0.752416	0.475169	1.06983	0.848667	0.215962	0.136042	1.11959	0.1455	0.182203	0.410229	0.488611	0.529412	0.38606	0.420368	0.369447	0.368364	36.3478	0.0163278	0.762543
YCR038C	2108.25	1.14241	53.684	0.130865	1.43114	0.0844988	-0.475846	0.0871049	0.072424	0.927576	1.04283	0.275699	0.68922	0.382637	0.416235	0.550645	0.0578614	0.447225	1.04162	0.179837	0.335743	0.343013	0.429478	0.533742	0.394081	0.461059	0.302181	0.419003	33.7382	-0.00769534	0.771494
YCR042C	1155.25	1.19119	50.4564	0.122015	1.36505	0.0589895	-0.413902	0.102178	0.0982651	0.901735	1.0379	0.453087	0.742326	0.513613	1.24081	1.14842	0.248721	0.181469	1.07811	0.132901	0.211716	0.382136	0.477216	0.403315	0.368159	0.431414	0.319119	0.353945	40.7459	0.0112245	0.783094
YCR043C	4235.71	1.432	48.6457	0.441433	1.81168	0.192862	-0.533697	0.341997	0.260263	0.739737	1.22716	0.417207	0.761135	0.5	0.919888	1.37202	0.21654	0.35328	1.09915	0.371096	0.429927	0.382301	0.470361	0.529412	0.372703	0.401575	0.338583	0.377953	20	-0.00687913	0.794825
YCR044C	3049.11	1.10319	57.957	0.179307	1.52279	0.0928426	-0.538785	0.0845628	0.0629699	0.93703	1.06235	0.219041	0.695932	0.401786	0.0398756	0.00676461	0.078686	0.432899	1.07108	0.185058	0.25409	0.364926	0.437524	0.542857	0.408964	0.394958	0.344538	0.487395	26.8992	0.015866	0.776467
YCR046C	4153.58	1.4989	45.1746	0.352161	1.7391	0.158525	-0.440525	0.405322	0.263092	0.736908	1.20983	0.558461	0.58302	0.243902	-1.06568	-1.36116	-0.0973451	1.06795	1.06831	0.501566	0.691845	0.367257	0.419257	0.5	0.524655	0.467456	0.402367	0.704142	20	0.00732398	0.749855
YCR047C	1616.86	1.37435	48.6929	0.227356	1.6312	0.110563	-0.43578	0.202231	0.185754	0.814246	1.1093	0.52818	0.574185	0.260377	-0.890871	-1.04359	-0.116279	1.02717	1.0623	0.39397	0.66689	0.348178	0.396524	0.55	0.527273	0.509091	0.389091	0.683636	21.459	0.0451553	0.770455
YCR051W	783.799	1.44842	43.8461	0.321211	1.73797	0.125964	-0.417547	0.286019	0.208994	0.791006	1.24058	0.563174	0.626963	0.338028	-0.464772	-1.06365	-0.0156062	0.834322	1.0931	0.447066	0.612153	0.427849	0.498005	0.558824	0.533033	0.59009	0.351351	0.657658	24.5204	0.000706534	0.770354
YCR052W	2474.93	1.16784	53.3473	0.203287	1.6048	0.121992	-0.482445	0.146329	0.0802044	0.919796	1.09988	0.281696	0.674434	0.375	0.0637089	-0.16632	0.0494092	0.654771	1.08973	0.283541	0.342189	0.376157	0.456541	0.537879	0.458937	0.507246	0.351967	0.517598	35.3353	0.0290494	0.769349
YCR053W	26000.4	1.5584	37.4909	0.36688	1.91569	0.198801	-0.27486	0.247817	0.234622	0.765378	1.22375	0.856084	0.795289	0.510934	0.808814	0.587779	0.25228	0.262209	1.19019	0.306334	0.442776	0.522742	0.589985	0.653846	0.404669	0.447471	0.35214	0.414397	26.9208	0.029026	0.769048
YCR054C	8965.92	1.1578	54.034	0.147441	1.42976	0.0768506	-0.4763	0.11137	0.0845103	0.91549	1.04027	0.287542	0.743453	0.494526	1.15269	1.22955	0.215297	0.15899	1.09459	0.13269	0.154417	0.388126	0.472288	0.457317	0.36116	0.422735	0.287744	0.373002	30.5869	0.0248139	0.783658
YCR057C	16650.6	1.15298	51.9672	0.143394	1.44895	0.0949079	-0.45488	0.106406	0.0744826	0.925517	1.0441	0.322831	0.72361	0.46317	0.854687	0.929859	0.182668	0.177771	1.09576	0.122668	0.147458	0.401119	0.48977	0.5	0.413507	0.463705	0.368364	0.408451	38.6032	0.0238977	0.772206
YCR059C	3026.84	1.2205	55.9292	0.208262	1.54986	0.115634	-0.498655	0.132038	0.129893	0.870107	1.11718	0.335364	0.615265	0.302041	-0.476802	-0.701093	-0.0621118	0.956701	1.04835	0.345039	0.541717	0.396219	0.474146	0.529412	0.5323	0.600775	0.368217	0.627907	61	0.0263827	0.762018
YCR060W	1655.89	1.30745	59.9098	0.388317	1.72452	0.164633	-0.668452	0.106756	0.135612	0.864388	1.21204	0.289491	0.605691	0.351852	0.0955787	-0.00806432	0.00591716	0.82834	1.03429	0.378721	0.549622	0.341132	0.398687	0.586207	0.498498	0.621622	0.351351	0.522523	23.3238	0.0560831	0.757753
YCR063W	1898.04	1.33592	52.83	0.397756	1.81016	0.191281	-0.545124	0.204006	0.170676	0.829324	1.20614	0.356259	0.624973	0.302632	-0.617551	-0.880113	-0.0862511	0.921464	1.06906	0.407483	0.569813	0.387153	0.439793	0.567568	0.481953	0.458599	0.407643	0.579618	21.9056	0.0144898	0.78065
YCR065W	357.977	1.16256	53.8111	0.16699	1.51628	0.117505	-0.482264	0.112035	0.0835368	0.916463	1.06179	0.288474	0.70896	0.46	0.852223	0.842524	0.182381	0.282505	1.09937	0.166436	0.235132	0.37363	0.451229	0.452703	0.41844	0.452128	0.39539	0.407801	34.8942	0.0245067	0.769221
YCR066W	205.747	1.23051	50.1332	0.198134	1.55386	0.101554	-0.44059	0.127985	0.120602	0.879398	1.05567	0.414684	0.749178	0.490364	1.3223	1.28707	0.226436	0.1569	1.11479	0.151401	0.223282	0.36261	0.452606	0.480392	0.379192	0.418891	0.390144	0.328542	31.7247	0.023407	0.774409
YCR068W	3060.23	1.09345	56.5213	0.14756	1.47906	0.0931286	-0.507079	0.0798057	0.063165	0.936835	1.06527	0.216599	0.658179	0.353535	-0.10904	-0.291501	0.0310371	0.56302	1.0516	0.208945	0.325807	0.364577	0.432071	0.567164	0.480769	0.492308	0.448077	0.501923	29.4015	0.0141231	0.756333
YCR071C	1707.57	1.2927	57.2603	0.257237	1.63048	0.113349	-0.610168	0.203858	0.139073	0.860927	1.14272	0.291542	0.694493	0.429577	0.513808	0.686906	0.128251	0.576592	1.04947	0.296632	0.388117	0.35761	0.430826	0.488372	0.40411	0.39726	0.383562	0.431507	29.2746	0.0458743	0.767536
YCR073C	56.8664	1.0903	54.1191	0.122543	1.38425	0.062635	-0.459668	0.0684718	0.0596773	0.940323	1.03338	0.282836	0.716502	0.457641	0.870459	0.897969	0.173952	0.152557	1.09343	0.0940031	0.137104	0.364101	0.462695	0.479224	0.392687	0.442524	0.330579	0.404959	42.9927	0.0175052	0.768713
YCR073W-A	1155.25	1.14313	58.8015	0.169426	1.5753	0.106345	-0.537523	0.10407	0.0772424	0.922758	1.0818	0.222913	0.63008	0.333333	-0.163868	-0.169604	0.00244499	0.837973	1.03581	0.274232	0.425826	0.349726	0.422462	0.571429	0.496296	0.539683	0.419048	0.530159	26.4253	0.0215739	0.761846
YCR076C	357.977	1.25046	49.303	0.269927	1.63557	0.13763	-0.516492	0.171401	0.117979	0.882021	1.11468	0.338733	0.667313	0.425	0.856269	1.11793	0.153374	0.439389	1.0861	0.268714	0.335549	0.346175	0.406382	0.444444	0.482667	0.568	0.488	0.392	25.3051	0.0234204	0.746652
YCR077C	655.803	1.20994	50.0655	0.254335	1.6914	0.142751	-0.427968	0.0751669	0.0848231	0.915177	1.10835	0.438161	0.72129	0.457627	0.751588	0.604781	0.186175	0.295587	1.15048	0.163796	0.229377	0.426826	0.48639	0.56705	0.435092	0.478643	0.388191	0.438442	35.1739	0.0205833	0.765128
YCR079W	432.397	1.1055	57.4649	0.170003	1.47485	0.0933657	-0.514706	0.0972149	0.0650126	0.934987	1.07395	0.197704	0.617867	0.343458	0.0918789	-0.0441403	0.00677467	0.882328	1.04249	0.296753	0.388808	0.32182	0.403633	0.420168	0.478884	0.488688	0.395928	0.552036	30.4684	0.03841	0.763175
YCR081W	1733.26	1.08499	54.9248	0.125254	1.3592	0.0545387	-0.465236	0.0578095	0.0527547	0.947245	1.02978	0.250091	0.739975	0.466472	0.907367	0.794642	0.166841	0.199867	1.09434	0.119052	0.126318	0.382009	0.475019	0.421687	0.351553	0.374912	0.266293	0.413455	44.8422	0.0162227	0.784563
YCR082W	981.421	1.23768	61	0.307538	1.69778	0.131386	-0.675885	0.191132	0.114933	0.885067	1.14741	0.186025	0.703182	0.456	0.394458	0.52663	0.132837	0.571627	1.08821	0.36106	0.337521	0.355838	0.471091	0.428571	0.395833	0.507812	0.234375	0.445312	20	0.0343224	0.787683
YCR083W	1010.9	1.33644	53.7965	0.361773	1.77752	0.158815	-0.603568	0.208752	0.164542	0.835458	1.21386	0.336359	0.707513	0.433333	0.579716	0.549624	0.133758	0.540592	1.08295	0.357436	0.407778	0.408722	0.467717	0.459459	0.417323	0.425197	0.354331	0.472441	20	0.0146047	0.769263
YCR084C	5841.23	1.18579	51.7952	0.183699	1.59178	0.146427	-0.451857	0.0759657	0.0764578	0.923542	1.08448	0.345582	0.718236	0.460658	0.817451	0.77987	0.191999	0.192675	1.10009	0.138703	0.227066	0.408945	0.480599	0.547486	0.45582	0.510519	0.424965	0.431978	35.1449	0.0242843	0.755938
YCR086W	1923.06	1.22382	58.7056	0.277064	1.64674	0.147985	-0.58101	0.168681	0.110187	0.889813	1.11484	0.246084	0.626145	0.31016	-0.35137	-0.295195	-0.074254	1.04096	1.04336	0.3869	0.540483	0.325534	0.405943	0.594595	0.442105	0.505263	0.278947	0.542105	20	0.0308898	0.771242
YCR087C-A	3432.58	1.50878	45.9293	0.446947	1.9903	0.192063	-0.485247	0.256636	0.253886	0.746114	1.21137	0.486335	0.662882	0.291391	-1.10424	-0.557197	-0.171533	0.809765	1.07061	0.448735	0.720543	0.402287	0.456228	0.59375	0.455338	0.424837	0.287582	0.653595	20.141	0.0397648	0.804123
YCR088W	606.198	1.26311	47.6181	0.347339	1.83545	0.242386	-0.403208	0.209895	0.132364	0.867636	1.14378	0.453965	0.748862	0.48532	0.82245	0.700127	0.203563	0.309221	1.17931	0.290739	0.243869	0.456816	0.51692	0.57377	0.459459	0.557432	0.410473	0.410473	41.0522	0.0103679	0.771174
YCR090C	3970.61	1.31534	54.4425	0.322345	1.65636	0.179961	-0.522702	0.18609	0.173638	0.826362	1.13604	0.381983	0.758989	0.48	1.29773	1.26755	0.190511	0.378688	1.1024	0.309096	0.291109	0.39407	0.481865	0.45	0.3663	0.401099	0.346154	0.351648	61	0.0198855	0.779116
YCR092C	736.465	1.15251	53.0727	0.102402	1.32085	0.0526731	-0.453211	0.101515	0.0823099	0.91769	1.02475	0.332104	0.722763	0.485339	1.23968	1.22433	0.213697	0.216997	1.06174	0.133083	0.196423	0.360808	0.454467	0.386454	0.368042	0.436149	0.31336	0.354617	41.162	0.0267369	0.774893
YCR093W	4297.64	1.22861	49.2384	0.151382	1.46015	0.0926283	-0.390819	0.100868	0.103682	0.896318	1.05217	0.577701	0.760647	0.493888	1.33122	1.21073	0.235645	0.116802	1.11565	0.10295	0.15797	0.409069	0.486875	0.447323	0.364485	0.440228	0.316888	0.336338	41.2657	0.0118525	0.768996
YCR094W	589.438	1.22569	51.2485	0.165331	1.48526	0.0801337	-0.468147	0.161439	0.132035	0.867965	1.0597	0.349028	0.753106	0.521164	1.44847	1.48599	0.258956	0.214633	1.0853	0.174031	0.251694	0.383563	0.475345	0.376068	0.368286	0.414322	0.355499	0.335038	61	0.0224219	0.779788
YCR095C	5369.54	1.29873	51.6568	0.15229	1.41537	0.0717733	-0.449448	0.151803	0.143412	0.856588	1.04489	0.44375	0.749661	0.515493	1.62041	1.55022	0.25136	0.31469	1.07041	0.202116	0.308514	0.364312	0.463082	0.284211	0.3407	0.395028	0.31768	0.309392	32.7264	0.0243556	0.778739
YCR105W	2869.78	1.2269	53.1706	0.228665	1.70789	0.122335	-0.473387	0.15729	0.122154	0.877846	1.10521	0.363446	0.722589	0.498559	1.07156	1.08825	0.242655	0.322899	1.10064	0.203474	0.28525	0.421163	0.500837	0.472727	0.43675	0.523546	0.385042	0.401662	61	0.0181817	0.763569
YDL001W	951.716	1.25627	50.3838	0.167133	1.4613	0.0748806	-0.4365	0.146796	0.139161	0.860839	1.07413	0.418585	0.745274	0.512019	1.21774	1.25596	0.25299	0.184099	1.09403	0.176194	0.228459	0.383341	0.471601	0.46	0.374419	0.483721	0.318605	0.32093	27.7067	0.0277088	0.779156
YDL002C	1758.86	1.3644	50.9907	0.352379	1.81065	0.121008	-0.476046	0.264747	0.197052	0.802948	1.16537	0.451441	0.71631	0.48731	1.01774	0.562238	0.206287	0.570197	1.11395	0.353827	0.397533	0.342448	0.440682	0.444444	0.380952	0.46798	0.310345	0.364532	20.1092	0.00771874	0.781182
YDL003W	1041.49	1.24063	48.9152	0.158457	1.49183	0.106286	-0.436629	0.18333	0.118899	0.881101	1.0342	0.432523	0.744389	0.483577	1.17917	1.17242	0.215523	0.224484	1.08795	0.187825	0.22448	0.379479	0.478196	0.478873	0.383981	0.464664	0.383392	0.303887	31.7093	0.00284633	0.769258
YDL005C	10785.4	1.14008	55.5619	0.273261	1.768	0.159603	-0.503359	0.133555	0.0722831	0.927717	1.05521	0.220698	0.724251	0.432304	0.451207	0.400517	0.0935525	0.447448	1.08582	0.2711	0.267754	0.412741	0.499117	0.503311	0.383604	0.415313	0.308585	0.426914	38.3434	0.0107481	0.795597
YDL006W	1524.84	1.29174	51.08	0.126226	1.38894	0.0796065	-0.473898	0.221332	0.168813	0.831187	1.04668	0.416644	0.74228	0.522222	1.53998	1.80704	0.278994	0.245936	1.04112	0.223907	0.27602	0.36031	0.472917	0.412698	0.384342	0.491103	0.366548	0.295374	23.0067	0.0299339	0.766711
YDL008W	376.921	1.28041	55.6071	0.319184	1.73295	0.135431	-0.555243	0.144453	0.155055	0.844945	1.16955	0.309483	0.726112	0.471698	0.784559	0.819211	0.16763	0.401882	1.07994	0.266182	0.338718	0.380755	0.484071	0.585366	0.432323	0.539394	0.369697	0.387879	21.0763	-0.00173378	0.784129
YDL010W	1642.9	1.18683	59.1576	0.180938	1.51291	0.0891696	-0.567595	0.163719	0.103817	0.896183	1.06059	0.239798	0.706875	0.48	1.00391	1.21339	0.209459	0.382367	1.06969	0.223069	0.294355	0.355291	0.438277	0.418182	0.379509	0.4329	0.337662	0.367965	25.5225	0.00720422	0.772196
YDL015C	23596.9	1.34994	46.3651	0.271213	1.68921	0.11949	-0.428503	0.187765	0.15719	0.84281	1.11666	0.511121	0.787149	0.52862	1.37186	1.34922	0.275862	0.176725	1.14971	0.228613	0.270552	0.444643	0.512238	0.473684	0.352688	0.354839	0.322581	0.380645	26.3277	0.0240642	0.778853
YDL017W	1600.23	1.15826	53.8938	0.135365	1.37852	0.0655282	-0.476657	0.131577	0.102324	0.897676	1.04344	0.293241	0.728525	0.488706	1.15799	1.21271	0.209733	0.247072	1.08008	0.149933	0.232381	0.369768	0.457039	0.464286	0.385273	0.461538	0.337278	0.357002	32.5694	0.0162264	0.777036
YDL018C	3192.89	1.2426	57.8664	0.226239	1.57168	0.106942	-0.550386	0.0884679	0.0988272	0.901173	1.09843	0.303047	0.716721	0.470588	0.762135	0.71012	0.165279	0.357469	1.07475	0.213499	0.29494	0.36828	0.481544	0.428571	0.383704	0.44	0.328889	0.382222	33.2566	0.0299302	0.787761
YDL019C	1069.23	1.16264	51.2874	0.139242	1.41872	0.0823851	-0.437631	0.0929434	0.081523	0.918477	1.04467	0.368501	0.735656	0.497992	1.21733	1.22919	0.232265	0.112252	1.10553	0.106999	0.12981	0.398649	0.471592	0.470032	0.404261	0.485581	0.362432	0.36477	38.7881	0.0207678	0.772798
YDL021W	2022.36	1.24615	52.5022	0.226316	1.55241	0.0911542	-0.469068	0.147707	0.144987	0.855013	1.11415	0.35465	0.748521	0.513245	1.19885	1.16518	0.240964	0.21128	1.12602	0.194676	0.213094	0.41968	0.495217	0.473684	0.376206	0.469453	0.305466	0.353698	25.2788	0.00259258	0.782718
YDL022W	807.196	1.73606	35.4405	0.503504	2.09122	0.229901	-0.20566	0.344848	0.326969	0.673031	1.36763	1.08591	0.797106	0.55409	0.733113	0.326722	0.324	0.311918	1.18542	0.360378	0.54196	0.536792	0.600285	0.726619	0.439045	0.514066	0.383632	0.419437	24.4545	0.0131105	0.764512
YDL025C	861.143	1.23103	50.0575	0.183421	1.50594	0.11316	-0.438674	0.0871214	0.0886158	0.911384	1.07614	0.419743	0.737798	0.457851	0.984089	0.886198	0.176569	0.230907	1.08277	0.153788	0.231512	0.387271	0.468412	0.5	0.401613	0.451613	0.377419	0.375806	30.5308	0.0129538	0.766922
YDL027C	450.486	1.12677	57.3133	0.177107	1.49198	0.0995376	-0.510859	0.0692747	0.0686671	0.931333	1.03784	0.221984	0.714107	0.414216	0.907561	0.632928	0.111249	0.364174	1.08985	0.186918	0.235427	0.342963	0.443529	0.42623	0.35873	0.345238	0.347619	0.383333	35.7885	0.0268918	0.772477
YDL030W	3917.63	1.21077	51.0199	0.20358	1.53876	0.100045	-0.459714	0.12211	0.101447	0.898553	1.06124	0.362755	0.72182	0.516505	1.23042	1.27597	0.243161	0.232184	1.11665	0.17539	0.237589	0.363274	0.459304	0.396947	0.377987	0.466038	0.301887	0.366038	29.4102	0.0181082	0.782979
YDL033C	1511.59	1.06476	59.7888	0.126819	1.38185	0.060746	-0.544877	0.0619086	0.040812	0.959188	1.04508	0.147953	0.658725	0.379052	0.295342	0.192542	0.0682881	0.42196	1.06285	0.183116	0.262488	0.338718	0.442338	0.459459	0.456435	0.486811	0.41247	0.470024	29.4308	0.0250278	0.758535
YDL036C	639.377	1.22548	52.8368	0.126059	1.41297	0.0628925	-0.456055	0.160162	0.132369	0.867631	1.049	0.368535	0.728145	0.531111	1.46378	1.43884	0.276571	0.246106	1.06054	0.16035	0.259375	0.344541	0.460593	0.413223	0.38456	0.482684	0.359307	0.311688	27.4842	0.0037157	0.773364
YDL040C	7597.55	1.20516	49.7049	0.215208	1.59546	0.119161	-0.430994	0.093478	0.0911659	0.908834	1.07158	0.406132	0.754153	0.516867	1.06751	0.927095	0.24836	0.157442	1.14223	0.141901	0.163064	0.432815	0.497629	0.5	0.382514	0.437939	0.309133	0.400468	39.5139	0.0138713	0.784904
YDL042C	3345.92	1.16743	52.4739	0.138993	1.44267	0.0818506	-0.476674	0.0995688	0.0823951	0.917605	1.06193	0.300935	0.725761	0.483516	1.09159	1.02516	0.210821	0.242984	1.07098	0.143537	0.20798	0.379477	0.466355	0.440252	0.39739	0.450178	0.348754	0.393238	29.5403	0.0173855	0.769394
YDL043C	3464.94	1.30972	49.7013	0.216991	1.58366	0.0922212	-0.484226	0.216728	0.160929	0.839071	1.09761	0.393119	0.746805	0.503846	1.20495	1.24588	0.225225	0.352612	1.09788	0.258267	0.30335	0.376685	0.483642	0.531646	0.370927	0.469925	0.319549	0.323308	22.1579	-0.00321032	0.782769
YDL044C	2059.28	1.22531	52.0803	0.167454	1.48573	0.0796065	-0.465905	0.101288	0.106312	0.893688	1.07451	0.366751	0.724326	0.473193	0.849725	0.679315	0.184606	0.362037	1.07598	0.200774	0.272093	0.405824	0.472459	0.451327	0.37197	0.438636	0.290909	0.386364	33.7517	0.0120909	0.784109
YDL045W-A	258.916	1.5618	50.1825	0.584545	1.86847	0.227354	-0.551494	0.380256	0.343696	0.656304	1.32229	0.472788	0.732647	0.461538	1.26977	1.48413	0.197817	0.536941	1.09114	0.419276	0.54095	0.35567	0.405586	0.517241	0.403509	0.410526	0.421053	0.378947	20	0.0129187	0.772174
YDL046W	2835.84	1.32746	56.0686	0.333358	1.80118	0.179224	-0.545921	0.185538	0.148854	0.851146	1.16314	0.338031	0.728334	0.459302	0.608273	0.338326	0.181218	0.425065	1.10709	0.310719	0.346764	0.448535	0.50789	0.610169	0.435453	0.543353	0.352601	0.410405	23.2413	-0.00524492	0.760394
YDL047W	3970.61	1.16533	54.6872	0.17995	1.46868	0.0843199	-0.529267	0.084686	0.0738217	0.926178	1.09928	0.263075	0.673346	0.400673	0.0988553	0.119359	0.0793103	0.511551	1.05664	0.22881	0.353179	0.365585	0.429783	0.55814	0.452304	0.527331	0.356913	0.472669	20.7096	0.00805436	0.76779
YDL048C	622.843	1.13549	56.2876	0.168404	1.48134	0.130834	-0.50114	0.0556575	0.057795	0.942205	1.07241	0.230187	0.692418	0.387967	0.333482	0.246788	0.0862158	0.346179	1.07913	0.184582	0.268489	0.36746	0.440564	0.5	0.44898	0.418367	0.463265	0.465306	61	0.0170547	0.761785
YDL053C	1564.44	1.38535	43.9651	0.308384	1.7852	0.187784	-0.5014	0.309316	0.18846	0.81154	1.14595	0.416527	0.751667	0.472222	1.34638	1.72465	0.220779	0.276286	1.08851	0.310773	0.351577	0.359896	0.45948	0.489362	0.425225	0.421622	0.524324	0.32973	61	0.0143452	0.752348
YDL055C	97062.4	1.97439	32.959	0.676475	2.66041	0.263316	-0.113423	0.385331	0.38998	0.61002	1.48643	1.39627	0.824487	0.579545	0.920882	0.509767	0.368421	0.344978	1.21364	0.40357	0.654339	0.590842	0.654241	0.721311	0.416436	0.470914	0.34903	0.429363	23.6509	0.0216608	0.761155
YDL056W	521.132	1.19781	51.2728	0.140598	1.43695	0.0908235	-0.430185	0.172793	0.110721	0.889279	1.04951	0.392194	0.744699	0.502469	1.3073	1.42973	0.244493	0.156494	1.09136	0.172479	0.182719	0.372401	0.46466	0.421296	0.380952	0.436975	0.369748	0.336134	39.4681	0.0243979	0.770285
YDL058W	2325.23	1.16709	52.0089	0.20048	1.59954	0.131414	-0.430588	0.106757	0.0910126	0.908987	1.03953	0.395456	0.753843	0.528173	1.27151	1.25397	0.260976	0.100177	1.13586	0.0882968	0.125689	0.418456	0.497037	0.444744	0.357914	0.451955	0.269832	0.351955	42.0726	0.012011	0.78704
YDL059C	468.395	1.15724	61	0.172527	1.42965	0.0960143	-0.57206	0.105028	0.0927784	0.907222	1.07731	0.200751	0.679897	0.412017	0.407947	0.359832	0.0942149	0.585056	1.0322	0.254753	0.337374	0.370322	0.459216	0.459459	0.422969	0.407563	0.382353	0.478992	24.1895	0.0092257	0.774286
YDL060W	1390.9	1.20243	50.9675	0.190397	1.54983	0.0971162	-0.422912	0.0842942	0.0970016	0.902998	1.08173	0.403929	0.747171	0.481675	0.948314	0.868985	0.196483	0.130218	1.13273	0.133661	0.172463	0.431094	0.506883	0.544248	0.399746	0.489848	0.32868	0.380711	61	0.0289997	0.77871
YDL061C	5413.93	2.59226	23.8511	1.43349	2.86971	0.38583	-0.396915	0.777436	0.734696	0.265304	2.06874	0.925759	0.752474	0.444444	-0.520087	-0.243023	0.136691	0.531062	1.19789	0.624807	0.922052	0.546613	0.587021	0.95	0.458333	0.410714	0.446429	0.517857	20	0.0129946	0.787772
YDL063C	2595.3	1.18748	52.6004	0.167186	1.51082	0.082916	-0.451967	0.120479	0.108643	0.891357	1.05144	0.350438	0.731322	0.483389	1.31885	1.22916	0.215472	0.234357	1.08242	0.167017	0.225329	0.359777	0.447375	0.407186	0.356452	0.422581	0.303226	0.343548	37.1554	0.0192977	0.773724
YDL065C	5347.39	1.2417	54.5628	0.226994	1.65359	0.0817825	-0.471217	0.143412	0.138309	0.861691	1.07487	0.388509	0.75192	0.534954	1.20305	1.01884	0.25	0.466618	1.11721	0.23276	0.27076	0.41943	0.506417	0.423529	0.37232	0.526316	0.251462	0.339181	27.7024	0.0112145	0.8033
YDL067C	35501.8	1.90734	33.1076	0.992176	2.34022	0.252744	-0.596313	0.601726	0.526054	0.473946	1.69669	0.565486	0.648163	0.326923	-1.12929	-1.15883	-0.0294118	0.797239	1.11636	0.620752	0.79759	0.491356	0.526891	0.777778	0.480226	0.40678	0.372881	0.661017	20	-0.00246854	0.769078
YDL069C	555.549	1.24991	56.2837	0.216793	1.60125	0.0897553	-0.516358	0.154294	0.150995	0.849005	1.13295	0.347011	0.706226	0.468182	1.015	0.824647	0.190311	0.518133	1.04029	0.271549	0.351207	0.307058	0.434043	0.432836	0.3377	0.336245	0.305677	0.371179	26.8303	0.0103207	0.771663
YDL070W	2926.11	1.21392	49.5232	0.195603	1.56703	0.0941935	-0.435795	0.176483	0.116665	0.883335	1.06627	0.389248	0.748706	0.517742	1.31919	1.42097	0.256065	0.239261	1.10415	0.198012	0.230302	0.409105	0.4905	0.4	0.368861	0.410658	0.333856	0.362069	33.5176	0.0318622	0.787929
YDL072C	2835.84	1.22635	54.4222	0.249271	1.58516	0.111597	-0.552019	0.201101	0.112415	0.887585	1.12266	0.257721	0.700906	0.396985	0.41106	0.330563	0.102804	0.493388	1.10259	0.328539	0.340549	0.415192	0.482721	0.516667	0.413793	0.44335	0.325123	0.472906	23.7697	0.0367044	0.764407
YDL074C	2982.18	1.18109	54.183	0.215706	1.61878	0.107864	-0.456519	0.139334	0.0953116	0.904688	1.04213	0.324557	0.733396	0.488406	1.18747	1.43223	0.2057	0.250306	1.09544	0.173742	0.198879	0.379094	0.478968	0.385714	0.359048	0.424286	0.312857	0.34	35.2888	0.0143433	0.785148
YDL076C	3060.23	1.26988	51.9976	0.189687	1.49329	0.0837436	-0.498397	0.0916711	0.102097	0.897903	1.08126	0.361879	0.723128	0.463668	0.941432	0.851001	0.175897	0.37988	1.07006	0.192178	0.289483	0.357069	0.431993	0.465909	0.386621	0.452381	0.367347	0.340136	32.6299	0.0118994	0.774846
YDL077C	319.3	1.14439	53.3264	0.132795	1.36061	0.0649761	-0.450701	0.085285	0.0735263	0.926474	1.03219	0.339605	0.738539	0.470414	1.04501	1.06625	0.180674	0.157944	1.09041	0.105091	0.152384	0.382844	0.474839	0.431579	0.358119	0.389895	0.300286	0.384175	40.8147	0.0205309	0.781525
YDL078C	3302.38	1.15679	57.7217	0.190187	1.58446	0.106495	-0.524553	0.122194	0.0737679	0.926232	1.08373	0.238079	0.69304	0.419643	0.524178	0.591488	0.138122	0.351445	1.0904	0.216891	0.253989	0.399654	0.475588	0.555556	0.440233	0.504373	0.355685	0.460641	31.7135	0.0225324	0.755509
YDL080C	2144.79	1.13494	53.4703	0.125347	1.37784	0.0528859	-0.473422	0.0990878	0.0811852	0.918815	1.04505	0.273307	0.703269	0.444444	0.855628	0.911771	0.160568	0.323423	1.05497	0.172622	0.259694	0.33308	0.433405	0.4875	0.409414	0.484401	0.374384	0.369458	31.5295	0.0193485	0.762644
YDL084W	51687.4	1.60879	39.2944	0.384275	1.85915	0.180449	-0.25068	0.241803	0.265106	0.734894	1.2534	0.908382	0.813537	0.602273	1.58215	1.5992	0.389002	0.142804	1.17018	0.292818	0.386705	0.520368	0.595035	0.562914	0.390135	0.506726	0.343049	0.320628	61	0.00624748	0.772119
YDL085C-A	876.4	2.0895	37.9753	1.1819	3.21098	0.277534	-0.511151	0.342082	0.309592	0.690408	1.55598	0.880428	0.790819	0.523077	0.433847	0.0655286	0.253012	0.694894	1.27236	0.565473	0.548504	0.534078	0.583885	0.666667	0.421569	0.455882	0.367647	0.441176	25.2784	-0.0303133	0.797131
YDL087C	2265.49	1.14414	59.2162	0.19151	1.51625	0.0987072	-0.56129	0.0814188	0.0733403	0.92666	1.09785	0.220629	0.614362	0.330677	0.078968	0.0438069	-0.0202429	0.756798	1.03556	0.292907	0.434879	0.340585	0.414287	0.366667	0.464879	0.547893	0.344828	0.501916	26.1482	0.0202382	0.763668
YDL088C	2744.84	1.19576	53.2198	0.204952	1.6644	0.148978	-0.468203	0.125305	0.098074	0.901926	1.05725	0.339507	0.74691	0.52233	1.3366	1.22249	0.263657	0.198036	1.09051	0.145566	0.20768	0.381651	0.48591	0.404494	0.379419	0.399621	0.392045	0.346591	33.742	0.0144612	0.776117
YDL089W	606.198	1.2193	49.9363	0.196703	1.49003	0.0791395	-0.4528	0.12487	0.105788	0.894212	1.06522	0.372351	0.751051	0.513919	1.31368	1.34536	0.250206	0.221861	1.11888	0.177333	0.211881	0.385849	0.479743	0.377622	0.353306	0.373967	0.322314	0.363636	32.5943	0.0165647	0.782192
YDL090C	3910.19	1.25915	49.7379	0.154892	1.44325	0.0694695	-0.439626	0.144733	0.131029	0.868971	1.05777	0.427204	0.725829	0.459135	1.01998	1.04212	0.185029	0.261974	1.06724	0.189032	0.290263	0.336973	0.435541	0.504505	0.399845	0.475638	0.410673	0.313225	32.7466	0.0201369	0.764814
YDL091C	232.714	1.28364	52.2459	0.215334	1.61421	0.0948313	-0.430261	0.112736	0.123009	0.876991	1.08119	0.482556	0.729501	0.490991	1.14969	1.12014	0.226469	0.258272	1.1096	0.169162	0.245152	0.370658	0.461505	0.422414	0.375092	0.459341	0.334066	0.331868	31.1596	0.0263031	0.780258
YDL092W	7995.65	1.36154	52.7037	0.310013	1.73476	0.176871	-0.572534	0.165065	0.154797	0.845203	1.15893	0.360047	0.739435	0.429577	0.645569	0.918946	0.117967	0.396686	1.0948	0.285313	0.415769	0.407845	0.490163	0.46875	0.378995	0.39726	0.369863	0.369863	24.1882	0.0257683	0.775961
YDL095W	41519.7	1.22314	47.8625	0.189873	1.58151	0.11836	-0.41587	0.126227	0.101297	0.898703	1.09168	0.492269	0.742099	0.490323	0.806179	0.859036	0.23462	0.173289	1.13206	0.158915	0.242058	0.42884	0.497022	0.579336	0.428397	0.46022	0.379437	0.445532	35.884	0.01108	0.764675
YDL097C	16761.5	1.15354	54.9693	0.203869	1.5933	0.112832	-0.501863	0.0942186	0.0698843	0.930116	1.08141	0.257356	0.708086	0.41844	0.302028	0.442179	0.102463	0.427047	1.1089	0.184793	0.291308	0.394149	0.468197	0.514286	0.41321	0.456221	0.292627	0.490783	34.8572	0.0291857	0.778997
YDL098C	906.714	1.3237	50.2519	0.301816	1.64315	0.135027	-0.508133	0.176338	0.159297	0.840703	1.15723	0.361466	0.717436	0.439153	0.844328	0.685052	0.121547	0.57353	1.07709	0.343323	0.365135	0.39159	0.482132	0.377778	0.37457	0.396907	0.319588	0.407216	20	0.0420805	0.787929
YDL099W	5215.07	1.23348	51.5573	0.250308	1.5914	0.12394	-0.466944	0.182845	0.133842	0.866158	1.08838	0.352693	0.757916	0.516616	1.34082	1.04508	0.229844	0.492882	1.11901	0.283377	0.244091	0.44049	0.521887	0.319444	0.383187	0.492669	0.322581	0.334311	32.2864	0.022528	0.788669
YDL100C	17332.2	1.42156	41.7966	0.383444	1.80565	0.174238	-0.349784	0.19886	0.20217	0.79783	1.21675	0.625103	0.783969	0.504425	0.882089	0.898835	0.238383	0.213072	1.17341	0.284982	0.362418	0.496227	0.561053	0.648649	0.397363	0.451977	0.338983	0.40113	31.559	0.00646808	0.774272
YDL101C	3475.7	1.19268	52.3787	0.155158	1.46078	0.0753285	-0.475689	0.0854186	0.0828144	0.917186	1.05579	0.309804	0.732866	0.453465	0.780119	0.72717	0.157895	0.232017	1.1002	0.134421	0.20024	0.382188	0.464814	0.540146	0.380767	0.442495	0.327485	0.37232	30.3254	0.0211175	0.781416
YDL103C	5480.73	1.19811	52.5181	0.202188	1.57241	0.112971	-0.463233	0.112104	0.103299	0.896701	1.08076	0.328733	0.735772	0.473118	0.876399	0.892156	0.190751	0.222478	1.1263	0.162097	0.216646	0.425557	0.492703	0.485915	0.403215	0.48218	0.350105	0.377358	32.8274	0.0132288	0.770648
YDL104C	1404.44	1.30436	47.1952	0.182904	1.47547	0.0808922	-0.425015	0.195408	0.147383	0.852617	1.08258	0.495476	0.723839	0.468031	1.28707	1.64431	0.209125	0.28544	1.0868	0.232522	0.319653	0.348866	0.437402	0.466019	0.391482	0.457002	0.395577	0.321867	31.1917	0.0279112	0.763047
YDL106C	6418.52	1.21779	51.3653	0.233984	1.64815	0.145184	-0.439418	0.119897	0.111522	0.888478	1.08279	0.372128	0.753401	0.496337	1.05873	0.971038	0.213911	0.248569	1.08695	0.176068	0.226361	0.394913	0.483872	0.42515	0.369708	0.422182	0.34347	0.34347	38.2965	0.0252437	0.787542
YDL107W	736.465	1.16775	57.1575	0.227371	1.53509	0.0965728	-0.493134	0.0796286	0.098693	0.901307	1.08384	0.291838	0.713485	0.436202	0.769617	0.560258	0.10833	0.557912	1.08976	0.252343	0.291711	0.356956	0.447789	0.450549	0.359924	0.39886	0.273504	0.407407	34.8563	0.00605078	0.790207
YDL109C	194.712	1.08979	55.8057	0.131767	1.36761	0.0712235	-0.492674	0.0684281	0.0579298	0.94207	1.05086	0.201778	0.698997	0.407705	0.500097	0.625372	0.103644	0.294485	1.06981	0.156636	0.24387	0.350008	0.452604	0.491525	0.419371	0.462133	0.370943	0.425039	35.8786	0.0140468	0.762761
YDL110C	2108.25	1.39925	52.3216	0.29655	1.69524	0.125046	-0.538909	0.243082	0.212804	0.787196	1.20982	0.416638	0.647877	0.308219	-0.715169	-0.726797	-0.0754215	0.733707	1.07079	0.399305	0.575893	0.448406	0.516275	0.55814	0.475556	0.5	0.32	0.606667	21.4709	0.0106957	0.786258
YDL111C	7108.89	1.24152	50.0317	0.237957	1.58652	0.115467	-0.513003	0.213862	0.112343	0.887657	1.11707	0.293687	0.7047	0.380769	0.515962	0.675946	0.0882492	0.404671	1.0664	0.273888	0.338552	0.343356	0.437033	0.478261	0.408805	0.483019	0.34717	0.396226	25.4047	0.0146492	0.753358
YDL112W	861.143	1.12458	52.0273	0.122729	1.3499	0.0655695	-0.452572	0.0749075	0.0637973	0.936203	1.02486	0.307597	0.739987	0.471603	1.10061	1.05823	0.192603	0.0811527	1.0951	0.0786973	0.115902	0.38503	0.459853	0.458333	0.365135	0.408774	0.30571	0.380919	39.8099	0.0114093	0.774132
YDL113C	357.977	1.2324	48.5449	0.174267	1.49779	0.0968207	-0.44531	0.164442	0.0973705	0.902629	1.04721	0.408835	0.743573	0.4944	1.10853	1.29677	0.22549	0.213675	1.10818	0.185753	0.203525	0.397105	0.480803	0.41875	0.372396	0.409375	0.34375	0.364063	33.7741	0.0130149	0.777124
YDL116W	8578.81	1.20565	51.7346	0.173208	1.52161	0.108313	-0.435418	0.118038	0.109803	0.890197	1.05814	0.399563	0.744994	0.488669	1.13099	1.0876	0.219459	0.179097	1.10505	0.144193	0.212137	0.389339	0.469615	0.391753	0.367309	0.447658	0.297521	0.356749	35.4499	0.0116234	0.774419
YDL117W	376.921	1.20117	49.9398	0.15868	1.45217	0.0779725	-0.427748	0.107237	0.0906054	0.909395	1.04962	0.425948	0.744014	0.471831	1.13414	1.13486	0.199881	0.136976	1.10579	0.126226	0.187004	0.385484	0.473899	0.420635	0.386817	0.40678	0.389831	0.363842	40.8525	0.0225605	0.770237
YDL119C	1551.27	1.27335	49.0466	0.201534	1.5283	0.0982474	-0.473361	0.227167	0.124786	0.875214	1.08293	0.415538	0.710857	0.375	0.933176	1.08584	0.095723	0.408445	1.07323	0.273023	0.317787	0.332953	0.431828	0.457831	0.39848	0.371336	0.446254	0.37785	25.2467	0.0431035	0.748519
YDL120W	1564.44	1.34519	48.7297	0.216576	1.5192	0.0820076	-0.521625	0.270434	0.192414	0.807586	1.13443	0.374021	0.701565	0.446429	0.928918	1.30791	0.173945	0.436604	1.04941	0.329567	0.376983	0.342197	0.434528	0.388889	0.409962	0.528736	0.37931	0.321839	20	0.0201284	0.761787
YDL121C	3258.69	1.37442	51.1116	0.407626	1.81972	0.1704	-0.559194	0.279113	0.185557	0.814443	1.16593	0.332443	0.74292	0.493243	0.937933	0.794588	0.213974	0.493156	1.12653	0.380083	0.325877	0.411801	0.493145	0.465116	0.369128	0.456376	0.308725	0.342282	61	0.0122265	0.779319
YDL122W	8965.92	1.24394	47.827	0.171096	1.50311	0.0944852	-0.416355	0.14404	0.111623	0.888377	1.06007	0.45292	0.766189	0.529709	1.23812	1.34047	0.263366	0.10205	1.12549	0.136733	0.154747	0.429796	0.516547	0.491304	0.372888	0.463535	0.312732	0.342398	33.441	0.00736761	0.788461
YDL123W	6784.79	1.24476	61	0.27281	1.75205	0.163567	-0.653173	0.161985	0.117483	0.882517	1.13471	0.267002	0.677559	0.394161	0.459432	0.78246	0.102703	0.526574	1.05212	0.256542	0.384677	0.302774	0.369385	0.612245	0.464286	0.528571	0.442857	0.421429	61	-0.00105063	0.750261
YDL124W	4031.32	1.24924	52.0161	0.231357	1.64097	0.138914	-0.502181	0.159401	0.101232	0.898768	1.1074	0.351164	0.739832	0.483553	0.773686	0.454697	0.204392	0.349875	1.13779	0.252382	0.267941	0.43451	0.498373	0.553191	0.410256	0.464744	0.326923	0.439103	25.4509	0.000508387	0.775108
YDL126C	78351.1	1.51782	42.1638	0.305588	1.87154	0.166001	-0.272289	0.170414	0.207796	0.792204	1.1963	0.991429	0.796724	0.573548	1.32646	1.10688	0.35794	0.136969	1.16121	0.213131	0.317828	0.504481	0.58099	0.621818	0.418363	0.536527	0.380838	0.337725	31.6949	0.0173319	0.764441
YDL128W	7770.94	1.19562	50.7483	0.171779	1.5025	0.0975847	-0.478348	0.102854	0.0879412	0.912059	1.08486	0.336737	0.726337	0.453165	1.03482	1.09453	0.204664	0.160445	1.09074	0.163304	0.2332	0.390797	0.461913	0.453846	0.420925	0.484185	0.367397	0.411192	35.1229	0.0218021	0.743068
YDL129W	450.486	1.20792	56.2822	0.249518	1.68133	0.139797	-0.515848	0.10046	0.0922737	0.907726	1.07583	0.295812	0.680248	0.398601	0.80459	0.792451	0.113783	0.488336	1.07443	0.221926	0.309768	0.33751	0.419574	0.509434	0.426117	0.460481	0.429553	0.388316	39.0276	0.0233127	0.762071
YDL131W	21863.9	1.52062	39.8726	0.270925	1.80146	0.137966	-0.342983	0.22818	0.195171	0.804829	1.20475	0.74832	0.76246	0.484988	0.619687	0.723231	0.213866	0.286917	1.1172	0.263624	0.408175	0.481658	0.570399	0.59589	0.423485	0.477273	0.361364	0.431818	28.4124	0.0384907	0.770652
YDL132W	376.921	1.14285	52.2152	0.140394	1.40088	0.0739722	-0.454667	0.0786873	0.0732826	0.926717	1.04953	0.310391	0.743623	0.46242	0.866791	0.888816	0.1697	0.165088	1.10372	0.112613	0.148875	0.412463	0.492676	0.444444	0.376687	0.428221	0.317791	0.384049	37.4291	0.0091242	0.77733
YDL133C-A	4910.37	3.35086	21.15	2.86533	7.17224	0.337443	-0.524385	0.312689	0.641759	0.358241	2.45695	1.86175	0.740547	0.521739	-0.451576	-0.163856	0.333333	0.889589	1.2874	0.695395	0.944201	0.528073	0.540538	0.5	0.426667	0.2	0.6	0.48	20	-0.0787847	0.75785
YDL134C	5615.08	1.29249	46.2506	0.219119	1.59939	0.100615	-0.451828	0.151735	0.12597	0.87403	1.1194	0.439659	0.732492	0.458924	0.714004	0.726508	0.165331	0.342304	1.08019	0.218838	0.316263	0.36964	0.455082	0.54	0.416441	0.520325	0.352304	0.376694	25.8588	0.0135259	0.774074
YDL135C	1668.84	1.33549	53.4363	0.288258	1.69884	0.154193	-0.503872	0.135164	0.162223	0.837777	1.14972	0.395329	0.766662	0.532663	1.45739	1.2866	0.267236	0.331782	1.11682	0.238756	0.318241	0.422891	0.509092	0.444444	0.371287	0.455446	0.292079	0.366337	22.9818	0.0190956	0.784279
YDL137W	25012.5	1.63787	39.6211	0.543204	2.02032	0.218265	-0.346031	0.317896	0.284788	0.715212	1.36052	0.775272	0.770239	0.517647	0.642898	0.62761	0.279649	0.332181	1.19627	0.379853	0.475257	0.514417	0.575714	0.677419	0.421731	0.430939	0.375691	0.458564	23.7787	-0.015259	0.763714
YDL139C	555.549	1.18304	61	0.222982	1.59339	0.105418	-0.571143	0.233086	0.0932074	0.906793	1.09488	0.233695	0.673407	0.437788	0.52636	-0.00400239	0.113265	0.630658	1.0505	0.346931	0.369751	0.360483	0.46545	0.574468	0.408072	0.470852	0.304933	0.44843	22.2721	0.0391771	0.789198
YDL141W	1972.87	1.17412	53.5325	0.130374	1.4433	0.0754495	-0.452898	0.0990087	0.0876824	0.912318	1.04375	0.343704	0.731236	0.469449	1.12309	1.13348	0.203282	0.193974	1.06867	0.121203	0.191246	0.358727	0.451249	0.495413	0.402899	0.475362	0.385507	0.347826	36.1355	0.00996216	0.762564
YDL142C	876.4	1.24918	52.7914	0.187508	1.49841	0.0884361	-0.501258	0.189687	0.124176	0.875824	1.08783	0.364408	0.682572	0.40146	1.03278	1.21478	0.124166	0.525501	1.032	0.256808	0.380921	0.313871	0.412308	0.346154	0.38987	0.399293	0.402827	0.367491	21.9472	0.028625	0.75399
YDL143W	5534.98	1.38365	45.642	0.256154	1.83117	0.151452	-0.390435	0.167658	0.139492	0.860508	1.1525	0.6444	0.74049	0.511628	0.990758	1.24928	0.277765	0.21808	1.11864	0.186644	0.300973	0.443725	0.531134	0.612903	0.420455	0.477273	0.38447	0.399621	33.6067	0.0230162	0.759194
YDL144C	5171.2	1.18322	56.4424	0.157506	1.49978	0.0840374	-0.498481	0.106716	0.101216	0.898784	1.09669	0.29301	0.617999	0.280347	-0.602624	-0.709907	-0.080651	0.828584	1.03117	0.290846	0.521512	0.384924	0.440872	0.59434	0.486891	0.508427	0.365169	0.587079	27.9075	0.024028	0.761446
YDL145C	15238.3	1.29965	45.9137	0.179849	1.54665	0.0988558	-0.362904	0.129074	0.133441	0.866559	1.09019	0.636033	0.773457	0.533964	1.36045	1.26901	0.292967	0.0832215	1.12779	0.144047	0.209638	0.453018	0.524719	0.534946	0.399667	0.494588	0.363863	0.34055	37.204	0.0236921	0.76805
YDL146W	329.075	1.18294	51.6883	0.162972	1.45349	0.0876791	-0.469922	0.135774	0.0933091	0.906691	1.05752	0.335215	0.739446	0.481953	1.06738	1.14548	0.213749	0.202725	1.09707	0.169159	0.212789	0.391585	0.461373	0.459259	0.364562	0.391039	0.313646	0.389002	35.621	0.00642963	0.773182
YDL147W	5705.21	1.25346	46.4178	0.22106	1.55915	0.100676	-0.447393	0.194973	0.115322	0.884678	1.0958	0.402462	0.761384	0.513889	1.31787	1.53867	0.248434	0.19418	1.13046	0.228908	0.219292	0.42548	0.496045	0.392523	0.358801	0.433708	0.253933	0.388764	32.4371	0.0192479	0.781718
YDL150W	997.974	1.19691	54.1907	0.224836	1.6577	0.115848	-0.484706	0.0833367	0.0925345	0.907465	1.07709	0.322115	0.703504	0.445521	0.74547	0.67088	0.15576	0.360699	1.11478	0.16919	0.255345	0.405161	0.486474	0.460674	0.42812	0.526066	0.376777	0.381517	35.2841	0.0297799	0.771206
YDL155W	891.589	1.15517	54.354	0.177213	1.488	0.0937291	-0.492147	0.0960896	0.0806949	0.919305	1.06901	0.275843	0.712531	0.446602	0.834234	0.750357	0.159963	0.27779	1.07217	0.177849	0.19791	0.354575	0.447441	0.490909	0.416081	0.489461	0.358314	0.400468	29.8701	-0.00232	0.773068
YDL156W	3810.14	1.14497	53.3712	0.151766	1.46225	0.0833661	-0.489045	0.107353	0.0659714	0.934029	1.05998	0.260408	0.692082	0.40748	0.499361	0.158874	0.0983525	0.446264	1.07995	0.241999	0.247281	0.371317	0.467027	0.511111	0.422095	0.455939	0.377395	0.43295	37.1578	0.0177744	0.772689
YDL157C	752.326	1.44217	48.3631	0.511455	1.99373	0.200646	-0.549943	0.305396	0.24535	0.75465	1.2357	0.442562	0.787235	0.554545	1.44172	1.60728	0.313084	0.246486	1.19816	0.333248	0.39551	0.455277	0.50641	0.6	0.392655	0.40678	0.398305	0.372881	20	-0.0114945	0.779636
YDL159W	672.127	1.20032	52.9181	0.170719	1.50231	0.0781134	-0.459746	0.14445	0.102742	0.897258	1.06905	0.33215	0.719354	0.475248	1.14657	1.3611	0.20718	0.283193	1.07479	0.175405	0.257412	0.35225	0.452341	0.425197	0.382524	0.427184	0.35534	0.365049	33.6417	0.0186387	0.763732
YDL160C	42884.4	1.36557	44.0431	0.250292	1.72584	0.142889	-0.385914	0.202116	0.161349	0.838651	1.14591	0.59275	0.771634	0.541752	1.38711	1.5521	0.297972	0.17493	1.13159	0.199383	0.284134	0.430828	0.50381	0.490683	0.393281	0.478261	0.351779	0.349802	26.8605	0.0131418	0.771021
YDL164C	148.811	1.22632	50.1932	0.18288	1.54703	0.105384	-0.428842	0.0855616	0.0921963	0.907804	1.06964	0.450753	0.74176	0.49726	1.07043	0.950325	0.241213	0.150256	1.12458	0.123272	0.187352	0.402979	0.477386	0.483871	0.4	0.438411	0.376159	0.38543	34.501	0.0051309	0.768143
YDL165W	2120.45	1.26537	53.9976	0.323163	1.64646	0.151977	-0.523743	0.232863	0.166612	0.833388	1.15818	0.338993	0.700685	0.441989	0.898698	0.840479	0.159501	0.524904	1.10706	0.315513	0.336396	0.359164	0.440649	0.434783	0.417103	0.465969	0.376963	0.408377	20	0.048014	0.765062
YDL166C	8349.1	1.25607	54.21	0.267353	1.58969	0.108186	-0.542369	0.154922	0.132425	0.867575	1.16567	0.306664	0.694048	0.455026	0.705437	0.669752	0.146409	0.534717	1.06883	0.306326	0.356689	0.40594	0.470011	0.446809	0.431472	0.543147	0.304569	0.446701	24.4101	0.0296737	0.781641
YDL167C	3573.31	1.21295	48.6661	0.200354	1.63235	0.126945	-0.429663	0.179983	0.118226	0.881774	1.07516	0.388324	0.742965	0.505022	1.2164	1.44569	0.23799	0.194571	1.04819	0.193967	0.228873	0.374888	0.47123	0.429134	0.377376	0.392211	0.397775	0.342142	31.9877	0.00926535	0.780306
YDL168W	8374.53	1.45864	42.9579	0.277556	1.73484	0.154928	-0.361888	0.22734	0.21167	0.78833	1.14165	0.66394	0.782406	0.589947	1.59808	1.62923	0.376676	0.162703	1.1026	0.234865	0.326015	0.454649	0.537227	0.539062	0.428325	0.515544	0.432642	0.336788	24.3293	0.0186754	0.761123
YDL170W	1197.66	1.09199	59.2645	0.171588	1.42811	0.0679099	-0.503458	0.0403602	0.0491543	0.950846	1.05565	0.200868	0.696512	0.414062	0.468442	0.39639	0.0902199	0.471861	1.08736	0.18886	0.260745	0.357105	0.450003	0.469799	0.38447	0.412879	0.282197	0.458333	35.3326	0.0298294	0.778041
YDL171C	18915.4	1.43546	41.1439	0.241427	1.72148	0.134204	-0.286937	0.201077	0.178731	0.821269	1.14727	1.02647	0.790072	0.555877	1.36674	1.37019	0.329536	0.10776	1.14791	0.202594	0.275619	0.46953	0.548391	0.600858	0.400622	0.482517	0.382751	0.336597	37.6624	0.00908264	0.7645
YDL173W	1141.03	1.19134	55.8845	0.262554	1.72025	0.138241	-0.520759	0.0984543	0.0885493	0.911451	1.11612	0.259297	0.692169	0.4	0.0966592	0.500913	0.0724123	0.547923	1.09254	0.239289	0.373575	0.426297	0.516455	0.583333	0.442938	0.433898	0.389831	0.505085	37.6734	0.0275311	0.777066
YDL174C	10785.4	1.21377	49.424	0.171772	1.53797	0.102703	-0.44984	0.089469	0.0852161	0.914784	1.09709	0.393311	0.716801	0.426549	0.250331	0.128418	0.129422	0.338579	1.10489	0.19273	0.290475	0.431171	0.498014	0.593939	0.448041	0.470187	0.383305	0.49063	29.2381	0.00795814	0.767506
YDL175C	1797.08	1.29518	50.419	0.181734	1.50177	0.0912764	-0.473334	0.142807	0.12396	0.87604	1.07932	0.409999	0.732614	0.501475	1.07669	1.0714	0.222691	0.360023	1.04559	0.202393	0.300316	0.338129	0.440043	0.447917	0.395349	0.427326	0.424419	0.334302	61	0.0148312	0.783724
YDL176W	338.778	1.20819	50.9393	0.157245	1.43698	0.0696064	-0.424483	0.133652	0.117241	0.882759	1.05366	0.410446	0.725879	0.474378	1.13684	1.13044	0.194917	0.289928	1.05621	0.181178	0.272271	0.328202	0.451309	0.394737	0.365348	0.396893	0.367232	0.331921	61	0.0232284	0.774274
YDL177C	906.714	1.43511	47.9015	0.386853	1.72348	0.149303	-0.484895	0.2331	0.195332	0.804668	1.22517	0.476623	0.72875	0.402439	0.434701	0.822332	0.0883721	0.467847	1.10335	0.335419	0.395227	0.386892	0.465054	0.463415	0.403922	0.423529	0.382353	0.405882	25.593	0.0331473	0.773277
YDL178W	11368	1.31243	46.4558	0.201396	1.55088	0.105343	-0.413762	0.164979	0.131188	0.868812	1.08683	0.516063	0.768419	0.523346	1.26098	1.31286	0.278528	0.0994188	1.12827	0.155856	0.185488	0.427039	0.509058	0.490798	0.386792	0.469811	0.333962	0.356604	33.8484	0.0191228	0.767174
YDL181W	981.421	1.64324	46.5033	0.82336	2.10796	0.251272	-0.572103	0.414466	0.296062	0.703938	1.46941	0.464418	0.660123	0.421687	0.798754	0.856511	0.14158	0.614088	1.15948	0.508382	0.57249	0.400066	0.496429	0.421053	0.462745	0.505882	0.423529	0.458824	20	0.0195096	0.756956
YDL182W	28103.8	1.47675	41.1407	0.276153	1.80869	0.152796	-0.357669	0.223473	0.193672	0.806328	1.19913	0.691445	0.742516	0.453682	0.350809	0.506679	0.166163	0.351979	1.11326	0.263681	0.45331	0.480383	0.563197	0.613333	0.442368	0.488318	0.364486	0.474299	26.0222	0.0414479	0.76896
YDL184C	11874.8	3.51086	24.5167	3.08573	8.44539	0.361673	-0.468933	0.349726	0.681759	0.318241	2.59704	1.9141	0.723983	0.478261	-0.627469	-0.452823	0.272727	0.946958	1.28683	0.731576	1.00456	0.521179	0.54024	0	0.44	0.2	0.6	0.52	20	-0.0472921	0.75785
YDL185W	199895	1.52716	40.3432	0.254156	1.75688	0.15072	-0.269276	0.204598	0.202063	0.797937	1.14877	1.0605	0.794227	0.594412	1.53474	1.53666	0.393226	0.124364	1.15389	0.207746	0.345841	0.489865	0.562274	0.551247	0.412076	0.486461	0.407096	0.34267	32.5128	0.00989321	0.761377
YDL188C	4112.7	1.22885	50.2361	0.210107	1.60061	0.0995241	-0.466768	0.145419	0.117747	0.882253	1.1074	0.369737	0.730916	0.491667	1.01521	1.09772	0.210072	0.294774	1.08215	0.198322	0.278658	0.386866	0.477407	0.47	0.416446	0.511936	0.350133	0.387268	25.8619	0.00856307	0.778379
YDL189W	891.589	1.15696	55.4095	0.201812	1.57755	0.103907	-0.492521	0.100431	0.0821123	0.917888	1.05172	0.282778	0.709708	0.445701	0.817179	0.822949	0.148073	0.336913	1.08357	0.166786	0.258314	0.347526	0.442249	0.503311	0.399708	0.422319	0.407002	0.369803	32.72	0.00729926	0.779017
YDL190C	2595.3	1.21364	49.3513	0.158975	1.4894	0.098114	-0.425358	0.126261	0.0974436	0.902556	1.05375	0.4125	0.752403	0.5	1.24118	1.31443	0.233315	0.111952	1.11436	0.118192	0.183444	0.410165	0.491628	0.513514	0.37461	0.451613	0.319459	0.352758	38.3742	0.0181079	0.774511
YDL192W	19342.6	1.99238	32.161	0.766666	2.36208	0.297257	-0.169847	0.474871	0.47366	0.52634	1.54418	1.21522	0.831205	0.629412	1.20987	1.24581	0.449381	0.249595	1.2329	0.435016	0.609384	0.537496	0.599444	0.734375	0.399632	0.425414	0.392265	0.381215	20	-0.00139248	0.764764
YDL195W	1835.1	1.25761	46.2686	0.1989	1.62679	0.153027	-0.388023	0.171974	0.116462	0.883538	1.08369	0.560416	0.769197	0.513776	1.21278	1.39868	0.273754	0.0856024	1.1419	0.142918	0.183366	0.421403	0.500908	0.541451	0.4221	0.46033	0.43912	0.36685	40.3094	0.0117419	0.758083
YDL197C	1910.56	1.13074	57.0185	0.193744	1.54066	0.123559	-0.502867	0.08479	0.0621036	0.937896	1.07217	0.21445	0.673757	0.378378	0.2507	0.107984	0.0584795	0.54446	1.08714	0.220173	0.27645	0.340752	0.416544	0.555556	0.433016	0.495238	0.342857	0.460952	37.5524	0.0220704	0.769619
YDL201W	2630	1.2827	48.7427	0.277337	1.68625	0.11644	-0.467996	0.192625	0.141884	0.858116	1.15919	0.400746	0.743098	0.467153	0.529609	0.692559	0.164521	0.349235	1.14085	0.254326	0.295469	0.432904	0.502564	0.541176	0.402098	0.451049	0.318182	0.437063	61	0.0258216	0.785635
YDL202W	6070.12	1.25529	51.5874	0.259695	1.62996	0.139789	-0.511958	0.172373	0.113507	0.886493	1.13483	0.34485	0.707644	0.4125	0.39774	0.694533	0.106181	0.425524	1.11106	0.26215	0.372879	0.372672	0.439795	0.533333	0.410977	0.453815	0.329317	0.449799	23.9946	0.020634	0.766278
YDL203C	98.9415	1.16552	52.6669	0.185709	1.51458	0.111711	-0.467397	0.0996464	0.0813745	0.918626	1.05293	0.319526	0.722821	0.45937	1.08742	1.05957	0.175901	0.272558	1.09727	0.162811	0.229707	0.352572	0.445967	0.477778	0.413055	0.449438	0.4061	0.383628	36.0231	0.0329613	0.768137
YDL205C	8480.52	1.27679	48.7435	0.280212	1.7201	0.137665	-0.462726	0.177844	0.134676	0.865324	1.14615	0.404475	0.72184	0.484076	0.738337	0.714887	0.217076	0.280384	1.11157	0.238304	0.291275	0.411303	0.481585	0.546667	0.415902	0.501529	0.342508	0.40367	28.922	0.0191952	0.763225
YDL207W	1040.17	1.1695	54.6043	0.192668	1.5434	0.103619	-0.468264	0.149258	0.0968493	0.903151	1.06542	0.317386	0.711905	0.467308	1.06098	1.28423	0.180877	0.381332	1.10079	0.204613	0.263164	0.375752	0.452218	0.426471	0.394052	0.466543	0.336431	0.379182	38.5371	0.0150561	0.773909
YDL209C	2653.07	1.28091	49.5444	0.239529	1.61692	0.115604	-0.442342	0.223856	0.165546	0.834454	1.10535	0.416634	0.726208	0.529052	1.37024	1.56363	0.276429	0.343682	1.1195	0.259689	0.320081	0.346698	0.464785	0.341176	0.40118	0.466077	0.365782	0.371681	24.0916	0.0214548	0.777408
YDL211C	3356.79	1.18118	55.5889	0.159837	1.48051	0.0934871	-0.519706	0.097389	0.0749691	0.925031	1.03951	0.250001	0.702632	0.408108	0.926785	0.91448	0.132673	0.323838	1.01701	0.176947	0.237093	0.337384	0.448242	0.38	0.400538	0.38172	0.465054	0.354839	43.7485	0.00211283	0.750676
YDL212W	6512.44	1.44042	43.2653	0.318336	1.71311	0.159447	-0.440861	0.230373	0.197339	0.802661	1.19559	0.54297	0.786762	0.542289	1.19904	1.28734	0.299492	0.173167	1.13833	0.284377	0.3448	0.444572	0.512927	0.575342	0.388889	0.419048	0.338095	0.409524	28.5692	0.00282227	0.771914
YDL213C	8965.92	1.31866	49.591	0.376235	1.87398	0.17331	-0.477071	0.176633	0.155601	0.844399	1.18743	0.374095	0.717685	0.472973	0.940276	1.03988	0.180863	0.522169	1.14831	0.310787	0.353857	0.463528	0.519162	0.544118	0.422222	0.506667	0.36	0.4	26.3577	0.0134878	0.781648
YDL215C	7400.88	1.27267	46.9945	0.18394	1.5676	0.101488	-0.390823	0.123537	0.115833	0.884167	1.08194	0.537493	0.771846	0.537815	1.27012	1.27531	0.287171	0.113947	1.13068	0.138387	0.216517	0.432454	0.511876	0.521978	0.366606	0.42674	0.307692	0.365385	38.5853	0.0157531	0.776653
YDL220C	318.981	1.05525	58.095	0.117232	1.3809	0.0718573	-0.507867	0.0333403	0.0288359	0.971164	1.02798	0.128124	0.649649	0.348786	0.162253	0.114318	0.00951315	0.618936	1.05001	0.199355	0.303629	0.333823	0.422129	0.465587	0.439755	0.462121	0.367965	0.489177	46.5812	0.0144354	0.771173
YDL222C	329.075	1.13581	55.3299	0.195167	1.56845	0.117325	-0.538824	0.128952	0.0716169	0.928383	1.08095	0.222103	0.651919	0.340067	-0.0310945	-0.286343	0.0313015	0.633006	1.08146	0.286486	0.372862	0.361031	0.414006	0.508772	0.495146	0.453074	0.475728	0.556634	28.5236	0.0262046	0.746887
YDL225W	5615.08	1.33577	45.7228	0.221359	1.61219	0.123944	-0.397702	0.178082	0.138556	0.861444	1.09453	0.556685	0.768238	0.533333	1.31637	1.33627	0.288638	0.123943	1.14245	0.196608	0.216555	0.441695	0.515984	0.472222	0.378705	0.428312	0.359347	0.348457	31.2128	0.0157165	0.774882
YDL226C	9556.4	1.19898	53.6947	0.22976	1.63502	0.134383	-0.494817	0.142878	0.104167	0.895833	1.0822	0.300873	0.724838	0.48538	0.908708	1.21797	0.204819	0.282172	1.12889	0.185993	0.242994	0.376884	0.468103	0.525253	0.438447	0.511364	0.428977	0.375	26.5952	0.0129251	0.777656
YDL229W	170039	2.46346	26.7179	1.06556	2.9849	0.344721	0.167309	0.624293	0.602549	0.397451	1.79113	2.43123	0.847919	0.634551	0.905021	0.279513	0.453868	0.402786	1.26787	0.523682	0.815976	0.655432	0.706273	0.821782	0.436107	0.486134	0.399674	0.422512	24.1546	0.0103639	0.762116
YDL230W	2687.57	1.06026	61	0.12683	1.35738	0.0566858	-0.56063	0.0384049	0.0436601	0.95634	1.06052	0.150443	0.656505	0.380503	0.2042	0.173043	0.0521251	0.560838	1.02844	0.20305	0.295729	0.365082	0.442208	0.495146	0.451741	0.480597	0.367164	0.507463	23.8193	0.0223044	0.770783
YDL232W	2431.8	1.8463	37.5	0.729528	2.33238	0.23364	-0.877268	0.596172	0.52209	0.47791	1.5048	0.363614	0.748209	0.40625	0.133344	-0.672971	0.123077	0.64336	1.12549	0.614559	0.743414	0.519747	0.574457	0.692308	0.425926	0.361111	0.305556	0.611111	20	0.0445406	0.751798
YDL233W	1010.9	1.17115	53.4719	0.20547	1.59189	0.129406	-0.476005	0.086991	0.0883269	0.911673	1.08796	0.326915	0.708676	0.461187	0.991687	0.941838	0.185973	0.32074	1.07867	0.180396	0.274242	0.368956	0.455152	0.407143	0.422125	0.462882	0.399563	0.40393	30.2762	0.0337867	0.765397
YDL234C	2455.33	1.11098	53.7341	0.186812	1.53148	0.0917569	-0.472752	0.0803558	0.0709093	0.929091	1.04005	0.271415	0.728842	0.466855	0.817998	0.837458	0.174071	0.202132	1.12553	0.131619	0.152092	0.385484	0.463259	0.489474	0.381144	0.428954	0.30429	0.410188	41.4937	0.0107516	0.782286
YDL235C	6325.02	1.34243	42.8804	0.356858	1.7424	0.140845	-0.549868	0.279833	0.15408	0.84592	1.15117	0.352631	0.758775	0.52795	1.24308	1.41871	0.264516	0.330061	1.13659	0.350118	0.257586	0.424796	0.517259	0.44	0.357285	0.413174	0.275449	0.383234	20.6962	0.0194903	0.783028
YDL236W	2982.18	1.33462	46.8673	0.269329	1.68484	0.148168	-0.449268	0.204469	0.146311	0.853689	1.13666	0.465404	0.755276	0.506579	0.973777	0.81144	0.253112	0.261967	1.14336	0.254768	0.287568	0.430489	0.509261	0.55102	0.402778	0.455128	0.365385	0.387821	27.0267	0.0217021	0.764385
YDL238C	279.403	1.09149	58.6781	0.120319	1.40825	0.0685039	-0.519537	0.0911426	0.0620217	0.937978	1.04605	0.176205	0.686107	0.436709	0.768024	0.913557	0.139635	0.412786	1.04487	0.163998	0.269878	0.359795	0.448948	0.413793	0.429448	0.507157	0.357873	0.423313	31.5529	0.0120105	0.766522
YDL240W	468.395	1.1478	52.0121	0.115274	1.33283	0.0535125	-0.4493	0.094221	0.078022	0.921978	1.02888	0.330817	0.739727	0.486267	1.17107	1.15916	0.210938	0.159164	1.07571	0.111776	0.166123	0.373139	0.452815	0.45283	0.367748	0.40118	0.346116	0.355949	37.1708	0.00882559	0.774688
YDL241W	1295.19	1.39205	61	0.414891	1.72383	0.195565	-0.578034	0.330828	0.271269	0.728731	1.20103	0.312631	0.727331	0.512397	1.55477	1.49467	0.25	0.625573	1.01161	0.413363	0.460103	0.341228	0.42481	0.348837	0.395664	0.414634	0.439024	0.333333	20	0.023052	0.767201
YDR001C	1835.1	1.21096	50.0712	0.162035	1.48215	0.0851841	-0.425317	0.0932483	0.0968341	0.903166	1.05776	0.430706	0.746473	0.49723	1.16265	1.1258	0.235521	0.105825	1.1052	0.117948	0.163	0.404285	0.483253	0.520833	0.407457	0.474035	0.395473	0.352863	35.131	0.022766	0.76938
YDR003W	1225.72	1.26079	55.0554	0.234108	1.66308	0.131179	-0.546799	0.238306	0.139752	0.860248	1.09356	0.329409	0.689141	0.46798	1.13793	0.992738	0.194531	0.476531	1.05372	0.297068	0.321626	0.34322	0.441449	0.396825	0.42381	0.485714	0.419048	0.366667	28.3488	0.00354287	0.769489
YDR004W	238.012	1.15079	55.4121	0.122195	1.36	0.0548954	-0.49137	0.127462	0.0935251	0.906475	1.03992	0.261743	0.702582	0.446188	1.08556	1.23504	0.16507	0.267394	1.05558	0.168892	0.236173	0.329698	0.434391	0.429825	0.38913	0.463043	0.352174	0.352174	61	0.00987552	0.765744
YDR007W	1847.73	1.32511	49.0654	0.230449	1.61108	0.106085	-0.503946	0.2134	0.155838	0.844162	1.12265	0.386765	0.727977	0.511416	1.33409	1.18551	0.272109	0.351031	1.09351	0.254348	0.321509	0.381008	0.458105	0.461538	0.421131	0.522321	0.388393	0.352679	61	0.00321545	0.761207
YDR009W	720.517	1.19586	52.8002	0.130763	1.44514	0.0895588	-0.466418	0.125633	0.106132	0.893868	1.0571	0.333419	0.724747	0.467456	0.961777	0.822414	0.192423	0.256951	1.06413	0.15502	0.246999	0.36852	0.462185	0.481481	0.414103	0.480769	0.396154	0.365385	28.4285	0.00840758	0.763619
YDR011W	1295.19	1.22507	47.0821	0.154177	1.47237	0.098533	-0.394373	0.134394	0.108422	0.891578	1.05744	0.53632	0.761637	0.515994	1.33982	1.39184	0.268651	0.0646135	1.1127	0.114625	0.152512	0.407028	0.490887	0.533597	0.395514	0.433045	0.388408	0.36509	38.1353	0.0243833	0.765236
YDR012W	151454	2.51967	27.0863	1.27489	3.22434	0.361841	0.181414	0.65113	0.643907	0.356093	1.9483	2.23862	0.81486	0.580737	0.575843	-0.0200338	0.390947	0.483423	1.24883	0.54867	0.883275	0.630712	0.677405	0.830769	0.482505	0.494475	0.483425	0.469613	21.7044	0.0344444	0.746408
YDR013W	1431.41	1.31089	50.3589	0.263189	1.59393	0.0996579	-0.497385	0.208464	0.172498	0.827502	1.11503	0.38724	0.751422	0.527363	1.47207	1.47325	0.268762	0.392018	1.10073	0.292244	0.307048	0.375805	0.464419	0.403846	0.350962	0.456731	0.264423	0.331731	25.9528	0.00238685	0.786553
YDR014W	720.517	1.20403	49.2029	0.188439	1.50503	0.081318	-0.446035	0.166736	0.1088	0.8912	1.03613	0.385671	0.73564	0.472	1.16962	0.828913	0.18148	0.347775	1.08516	0.243241	0.272093	0.381762	0.465818	0.383234	0.334364	0.377125	0.290572	0.335394	36.3049	0.0169503	0.78721
YDR016C	799.416	1.43716	53.9871	0.522818	1.8903	0.226376	-0.636656	0.229253	0.239587	0.760413	1.24016	0.394604	0.700499	0.422222	0.634873	0.316794	0.129707	0.664741	1.10337	0.422806	0.511895	0.366917	0.455665	0.571429	0.393617	0.382979	0.340426	0.457447	20	0.0232808	0.772377
YDR017C	1935.54	1.18952	51.5323	0.144079	1.42278	0.0836267	-0.426243	0.107192	0.100276	0.899724	1.04624	0.401268	0.744486	0.501957	1.25315	1.2608	0.231891	0.145812	1.09156	0.11987	0.157585	0.388759	0.475549	0.430712	0.383492	0.429524	0.36381	0.357143	35.2567	0.0112987	0.77951
YDR019C	4092.31	1.20009	50.386	0.181563	1.48573	0.0909049	-0.476843	0.138395	0.0903006	0.909699	1.08267	0.31605	0.730389	0.445876	0.730557	0.90026	0.162066	0.191275	1.097	0.200081	0.231575	0.387161	0.469002	0.560345	0.4125	0.485	0.365	0.3875	61	0.0251225	0.763945
YDR020C	4276.97	1.26287	52.5238	0.205851	1.61358	0.0806532	-0.518546	0.193006	0.131015	0.868985	1.12268	0.323765	0.713506	0.484444	0.871568	1.04864	0.194444	0.477035	1.04199	0.275256	0.327802	0.403939	0.49823	0.492754	0.369253	0.461207	0.275862	0.37069	23.5568	0.0200072	0.785168
YDR021W	3089.64	1.34371	44.9186	0.194475	1.54824	0.0939308	-0.410851	0.243342	0.172427	0.827573	1.08266	0.531436	0.771905	0.524804	1.46	1.52252	0.272727	0.187843	1.10664	0.225636	0.279305	0.403764	0.509365	0.5	0.353383	0.451128	0.318296	0.290727	25.7803	0.0213422	0.770624
YDR022C	486.132	1.33832	46.4648	0.335357	1.77008	0.133165	-0.50533	0.315956	0.188575	0.811425	1.14706	0.342977	0.732711	0.479167	0.970933	0.909935	0.19409	0.45091	1.07329	0.379061	0.368251	0.386382	0.479356	0.391304	0.367347	0.479592	0.27551	0.346939	24.2672	0.0122699	0.78838
YDR026C	432.397	1.2072	51.1802	0.167869	1.50094	0.0788429	-0.44205	0.11739	0.105425	0.894575	1.06326	0.416632	0.742133	0.500921	1.10779	1.19329	0.2332	0.191588	1.11436	0.133876	0.183891	0.399844	0.498495	0.472868	0.388304	0.417544	0.373684	0.373684	30.6116	0.00517244	0.780507
YDR027C	2537.22	1.15031	52.3196	0.127952	1.39218	0.0548677	-0.456733	0.0862181	0.0699853	0.930015	1.02974	0.311125	0.715552	0.440462	0.929484	0.964119	0.149509	0.272924	1.07059	0.147136	0.220827	0.360377	0.450031	0.424658	0.373453	0.413948	0.339708	0.366704	37.6348	0.0214549	0.777328
YDR028C	2560.49	1.21088	50.5349	0.171253	1.53307	0.119902	-0.420571	0.123369	0.108027	0.891973	1.03929	0.428463	0.752731	0.494949	1.24034	1.20442	0.223402	0.1635	1.08264	0.127894	0.196028	0.390281	0.486381	0.429719	0.390533	0.461538	0.381657	0.328402	36.8611	0.0252921	0.777193
YDR032C	2325.23	1.72745	37.5554	0.541026	2.28306	0.243959	-0.325459	0.370137	0.31698	0.68302	1.34192	0.861945	0.800963	0.570681	1.06915	1.04188	0.361868	0.245981	1.1867	0.371948	0.456249	0.52264	0.606164	0.605263	0.468013	0.535354	0.479798	0.388889	20.6095	0.026592	0.749688
YDR033W	182462	1.80474	33.1399	0.619017	2.3823	0.243073	-0.171956	0.423486	0.383521	0.616479	1.41731	1.16083	0.826888	0.55814	0.744244	0.782048	0.329975	0.268786	1.19362	0.391605	0.579606	0.513268	0.568261	0.75	0.398958	0.36875	0.41875	0.409375	23.9399	-0.00618064	0.771951
YDR034C	450.486	1.19264	51.6061	0.133973	1.42883	0.0780863	-0.443576	0.0960216	0.0961047	0.903895	1.02885	0.386212	0.745377	0.486979	1.28713	1.1553	0.214357	0.158184	1.08195	0.116	0.201499	0.367899	0.460064	0.376744	0.361181	0.4	0.346835	0.336709	34.0942	0.0155654	0.775453
YDR034W-B	861.143	2.08192	33.4025	1.3465	2.85496	0.34206	-0.695542	0.603679	0.508708	0.491292	1.65406	0.519133	0.77614	0.591837	1.75188	1.3971	0.347826	0.590822	1.0676	0.596454	0.634559	0.337911	0.402788	0.538462	0.424837	0.529412	0.45098	0.294118	20	-0.0516355	0.783123
YDR035W	8965.92	1.47885	42.8612	0.328114	1.90235	0.165747	-0.37425	0.190823	0.17863	0.82137	1.19433	0.715662	0.768974	0.557103	1.19932	1.14713	0.324841	0.223661	1.17418	0.239547	0.325322	0.475996	0.548854	0.558333	0.418018	0.464865	0.378378	0.410811	29.7393	0.00902766	0.772455
YDR036C	3950.44	1.26637	48.0257	0.176526	1.52953	0.119023	-0.433492	0.142217	0.119434	0.880566	1.07768	0.455968	0.761712	0.507277	1.16907	1.17343	0.254522	0.12409	1.12045	0.155399	0.199902	0.422035	0.497744	0.512987	0.394667	0.418	0.388	0.378	30.3166	-0.00115044	0.76374
YDR038C	606.198	1.19065	50.5184	0.124051	1.41225	0.0766154	-0.42105	0.0941862	0.0903532	0.909647	1.0567	0.445221	0.742338	0.502868	1.20156	1.16924	0.254747	0.127375	1.09402	0.118853	0.166927	0.42035	0.506176	0.489914	0.414604	0.465628	0.389551	0.388634	46.781	0.0183411	0.762512
YDR039C	639.377	1.19544	50.3146	0.125557	1.4139	0.0773158	-0.418715	0.0927047	0.0904728	0.909527	1.05888	0.455473	0.742775	0.50478	1.20291	1.17355	0.256815	0.121457	1.09345	0.120451	0.173967	0.425123	0.508218	0.491429	0.41491	0.466544	0.388634	0.389551	44.1918	0.0172359	0.762392
YDR040C	688.352	1.19469	50.1398	0.125779	1.41894	0.0783619	-0.419693	0.0917543	0.0898013	0.910199	1.05849	0.455588	0.745958	0.503349	1.15636	1.10871	0.253595	0.112299	1.09607	0.114158	0.174845	0.428231	0.511772	0.497159	0.414299	0.463795	0.386801	0.392301	44.2872	0.0203312	0.76271
YDR041W	8476.48	1.33202	52.3545	0.254478	1.60143	0.120883	-0.510092	0.174235	0.144487	0.855513	1.14143	0.413208	0.727737	0.467005	1.00817	1.12317	0.199492	0.363319	1.10131	0.256951	0.318565	0.374331	0.449927	0.5	0.397373	0.428571	0.364532	0.399015	21.1542	0.00401901	0.768109
YDR043C	555.549	1.36075	47.5797	0.202127	1.47554	0.0889723	-0.486328	0.193713	0.166357	0.833643	1.09055	0.428017	0.725207	0.49115	1.18891	1.08731	0.212329	0.401419	1.04729	0.271617	0.346284	0.322177	0.430411	0.333333	0.370851	0.415584	0.38961	0.307359	21.8509	0.0200476	0.774328
YDR044W	22029.3	1.71192	37.7677	0.571769	2.25938	0.243736	-0.23151	0.357938	0.325276	0.674724	1.38855	1.04577	0.792492	0.554487	0.778368	0.615102	0.321123	0.333247	1.20387	0.358778	0.491159	0.510342	0.572679	0.798165	0.443089	0.521341	0.411585	0.396341	25.191	-0.00549381	0.768716
YDR047W	9223.44	1.17852	52.6952	0.230349	1.63994	0.123775	-0.490529	0.130021	0.0951587	0.904841	1.10728	0.335475	0.701794	0.470588	0.79103	0.482722	0.19583	0.381341	1.11746	0.230621	0.230049	0.421898	0.488013	0.545455	0.441068	0.51105	0.364641	0.447514	35.177	0.024654	0.767367
YDR049W	3930.3	1.14839	55.208	0.162653	1.49333	0.100221	-0.474956	0.0870649	0.0812042	0.918796	1.05284	0.2963	0.724316	0.480392	0.909075	0.9947	0.194767	0.203323	1.11862	0.117234	0.196984	0.396921	0.474853	0.388158	0.393987	0.44462	0.330696	0.406646	37.4554	0.00456441	0.781441
YDR050C	207073	2.39113	26.5913	1.02013	2.8633	0.326185	0.0693753	0.647292	0.612316	0.387684	1.75451	1.72176	0.835085	0.590164	0.552201	0.186515	0.38208	0.42738	1.2519	0.545923	0.82029	0.640486	0.703507	0.836957	0.444892	0.491935	0.383065	0.459677	20	0.0252532	0.766109
YDR051C	3170.88	1.35287	48.3978	0.194615	1.54796	0.0855667	-0.427421	0.191179	0.154489	0.845511	1.10231	0.5342	0.748977	0.520124	1.26942	1.39618	0.261905	0.239927	1.08575	0.216945	0.260469	0.404381	0.483677	0.494624	0.39022	0.464072	0.353293	0.353293	27.4686	0.0229182	0.782053
YDR054C	8171.78	1.20269	53.5811	0.275796	1.7459	0.155347	-0.514291	0.196014	0.114898	0.885102	1.09681	0.289382	0.719963	0.482394	0.596342	0.772245	0.179916	0.450887	1.08649	0.261755	0.291359	0.407484	0.494493	0.545455	0.413559	0.525424	0.308475	0.40678	21.4145	0.0285642	0.793791
YDR055W	11676.9	1.38199	48.9752	0.365902	2.00146	0.199072	-0.3955	0.200115	0.142395	0.857605	1.11423	0.605764	0.751791	0.457859	0.796951	0.783014	0.216461	0.366801	1.14225	0.324005	0.351322	0.459584	0.538848	0.669014	0.415165	0.342342	0.459459	0.443694	38.5745	0.0215228	0.750529
YDR056C	1597.25	1.30486	51.6187	0.273316	1.62461	0.15399	-0.501085	0.214748	0.178952	0.821048	1.13462	0.375204	0.749258	0.494949	1.15736	1.36918	0.225307	0.470627	1.08791	0.281195	0.345723	0.412754	0.482845	0.413043	0.396748	0.497561	0.341463	0.35122	61	0.005743	0.76926
YDR060W	15024.4	1.19391	47.9832	0.176363	1.51532	0.110091	-0.434319	0.148437	0.0886777	0.911322	1.04316	0.369861	0.759558	0.500496	1.04668	1.22364	0.2181	0.109877	1.12646	0.168141	0.141481	0.430748	0.517799	0.503817	0.373008	0.466341	0.302439	0.350244	36.8983	0.0212908	0.786198
YDR061W	1577.59	1.12544	54.3888	0.140437	1.39982	0.059848	-0.495319	0.0871363	0.0657796	0.93422	1.04327	0.26406	0.689491	0.417476	0.809738	0.878505	0.118295	0.35984	1.06795	0.167319	0.237261	0.350155	0.434442	0.413534	0.407545	0.460111	0.35436	0.408163	32.1429	0.0227304	0.771348
YDR062W	54505.3	1.37419	44.9158	0.214019	1.54303	0.111459	-0.361028	0.178827	0.164697	0.835303	1.12163	0.647871	0.770352	0.543278	1.55735	1.60192	0.317275	0.101449	1.12658	0.189196	0.243734	0.421908	0.506725	0.530055	0.397504	0.461676	0.397504	0.333333	28.732	0.0163405	0.761196
YDR063W	3037.98	1.28211	58.1339	0.289091	1.59652	0.160539	-0.591218	0.109965	0.122356	0.877644	1.10934	0.318675	0.73934	0.454545	1.053	1.13688	0.165775	0.352535	1.11389	0.230119	0.29691	0.42989	0.510234	0.466667	0.389262	0.456376	0.342282	0.369128	23.6643	0.000529555	0.768301
YDR065W	1668.84	1.2121	53.1161	0.205186	1.52931	0.0894443	-0.482584	0.123428	0.111982	0.888018	1.06398	0.332144	0.74089	0.5	1.17892	1.00637	0.224251	0.290752	1.11434	0.20199	0.232548	0.365323	0.441947	0.443182	0.350685	0.391781	0.30137	0.358904	35.5161	0.020666	0.781488
YDR066C	1054.72	1.31098	54.5459	0.288717	1.57842	0.120215	-0.501011	0.191637	0.18653	0.81347	1.13839	0.398374	0.698573	0.398936	0.78429	0.794617	0.0850202	0.634145	1.02354	0.353775	0.431767	0.306869	0.412465	0.333333	0.369048	0.418367	0.331633	0.357143	24.6779	0.0332382	0.769915
YDR068W	3269.63	1.20516	52.8006	0.238691	1.60212	0.106927	-0.495594	0.204472	0.12922	0.87078	1.08441	0.289589	0.746575	0.511628	1.10818	1.25184	0.20181	0.524767	1.10609	0.310487	0.283152	0.438064	0.528469	0.415385	0.370968	0.474194	0.258065	0.380645	40.6596	0.0128543	0.807737
YDR069C	427.845	1.18023	50.7313	0.144152	1.41895	0.0704122	-0.434562	0.0963517	0.0873201	0.91268	1.04445	0.367339	0.757305	0.491131	1.26807	1.22551	0.217169	0.115691	1.09344	0.12241	0.152156	0.368721	0.466606	0.428044	0.355292	0.37797	0.342333	0.345572	39.8131	0.0128881	0.776359
YDR070C	936.776	1.80205	36.6955	0.792257	2.35625	0.257529	-0.496452	0.381021	0.334866	0.665134	1.49889	0.659564	0.757638	0.566667	1.04838	1.1053	0.328551	0.571764	1.20893	0.478339	0.511592	0.510217	0.565896	0.541667	0.426523	0.462366	0.365591	0.451613	20	-0.011249	0.786662
YDR071C	8681.52	1.42868	42.5569	0.378957	1.93319	0.184704	-0.482959	0.238928	0.180378	0.819622	1.20825	0.465048	0.758919	0.508108	0.754299	0.69001	0.236897	0.350252	1.13731	0.305973	0.364651	0.456298	0.518642	0.584615	0.369983	0.434555	0.282723	0.39267	20.7189	0.0142196	0.785575
YDR072C	606.198	1.07797	57.2779	0.156209	1.49593	0.0853974	-0.510263	0.058356	0.0534933	0.946507	1.04977	0.194198	0.704716	0.434263	0.727965	0.693314	0.140479	0.247079	1.08031	0.144617	0.208404	0.37571	0.457783	0.429348	0.403542	0.413662	0.358634	0.43833	33.1488	0.0299336	0.771015
YDR073W	1025.56	1.33935	50.5762	0.433446	2.03509	0.293621	-0.547692	0.338258	0.165396	0.834604	1.18054	0.342589	0.666298	0.36747	0.384246	0.28861	0.0374332	0.765255	0.99279	0.426802	0.509762	0.308825	0.386651	0.428571	0.408284	0.47929	0.337278	0.408284	61	0.0515179	0.771515
YDR074W	22725.3	1.27836	45.1872	0.211182	1.62611	0.11069	-0.385839	0.157742	0.128286	0.871714	1.10114	0.568229	0.765853	0.522754	1.12364	1.13133	0.271702	0.127218	1.13666	0.161472	0.21728	0.433619	0.505604	0.592593	0.396577	0.456473	0.354911	0.378348	38.6805	0.0122914	0.772793
YDR075W	2835.84	1.38791	46.9188	0.205155	1.47654	0.0939417	-0.408435	0.175935	0.179625	0.820375	1.09628	0.577234	0.754123	0.483108	1.27075	1.30728	0.207938	0.304458	1.07231	0.244014	0.331139	0.38459	0.482345	0.5	0.369048	0.467532	0.337662	0.301948	25.2994	0.018246	0.773347
YDR076W	1054.72	1.19696	55.0076	0.157012	1.46861	0.0802187	-0.493552	0.114556	0.0981244	0.901876	1.04773	0.319879	0.694575	0.426768	0.718712	0.805716	0.122423	0.438281	1.064	0.178761	0.31636	0.338009	0.44974	0.416667	0.372742	0.408867	0.337438	0.371921	30.6537	0.0253947	0.778144
YDR077W	1630	1.93317	35.9439	0.624651	2.47166	0.224465	-0.0985933	0.462411	0.411784	0.588216	1.36995	1.39669	0.814662	0.535714	1.05667	0.30054	0.341772	0.397128	1.10673	0.445778	0.670226	0.527592	0.600699	0.8625	0.469428	0.390533	0.650888	0.366864	24.005	0.0229083	0.720964
YDR079W	468.395	1.49656	50.9813	0.518908	2.01555	0.232233	-0.559394	0.367132	0.290554	0.709446	1.19821	0.421665	0.73571	0.542056	1.89867	2.01141	0.280294	0.419907	1.12281	0.41244	0.497829	0.371966	0.437511	0.5	0.357357	0.459459	0.288288	0.324324	20	0.0148061	0.782488
YDR080W	1169.43	1.22732	48.0758	0.140797	1.42958	0.0740577	-0.416399	0.135186	0.112313	0.887687	1.02886	0.458662	0.763458	0.521288	1.4588	1.45338	0.25735	0.153878	1.08869	0.142841	0.190722	0.383442	0.488011	0.388889	0.345766	0.418347	0.306452	0.3125	35.2052	0.012408	0.782148
YDR081C	571.957	1.21661	49.5849	0.166594	1.53033	0.105229	-0.414537	0.144997	0.121614	0.878386	1.0434	0.462175	0.757887	0.510112	1.53429	1.5285	0.254276	0.154129	1.08778	0.133266	0.225346	0.371831	0.461721	0.398551	0.366486	0.397838	0.371892	0.32973	38.9951	0.0205266	0.776505
YDR083W	2779.05	1.32257	47.9052	0.244323	1.69676	0.117001	-0.432672	0.183575	0.154985	0.845015	1.08713	0.503021	0.782586	0.57672	1.5414	1.58226	0.328906	0.167944	1.16086	0.176546	0.223904	0.444783	0.510701	0.423077	0.359694	0.441327	0.308673	0.329082	29.5149	0.00251889	0.79089
YDR084C	1040.17	1.18843	58.1216	0.256745	1.63399	0.115266	-0.559154	0.109152	0.108418	0.891582	1.11465	0.285449	0.7164	0.44385	0.993555	1.05108	0.162978	0.361615	1.09071	0.209191	0.301699	0.350979	0.426334	0.455882	0.396985	0.407035	0.376884	0.407035	26.096	0.0320008	0.758138
YDR087C	6964.27	1.24159	48.5701	0.297226	1.72084	0.113	-0.495446	0.214939	0.112829	0.887171	1.11191	0.341798	0.719991	0.433962	0.587727	0.535263	0.11155	0.508418	1.1347	0.321358	0.287338	0.416611	0.480619	0.492308	0.390887	0.442446	0.291367	0.438849	29.8468	0.00159034	0.795418
YDR088C	1493.34	1.2504	52.2773	0.198841	1.56668	0.073698	-0.452886	0.144857	0.143029	0.856971	1.09362	0.402344	0.749957	0.536585	1.26042	1.10703	0.266357	0.247892	1.1229	0.194499	0.24057	0.395062	0.495491	0.467391	0.376963	0.460733	0.327225	0.342932	24.7161	0.00536892	0.787919
YDR089W	172.148	1.18753	51.9199	0.153562	1.45238	0.0728219	-0.441979	0.0991676	0.0857143	0.914286	1.03455	0.36775	0.73247	0.469484	1.21585	1.2606	0.196801	0.241932	1.08634	0.136171	0.194486	0.367197	0.469303	0.365217	0.357499	0.403913	0.332566	0.336018	37.8906	0.0265207	0.771322
YDR091C	6278.44	1.65358	37.8616	0.389827	2.02711	0.177712	-0.226517	0.278935	0.275617	0.724383	1.24758	1.0755	0.823506	0.624791	1.68873	1.50206	0.429421	0.15075	1.1871	0.272409	0.410609	0.493585	0.565671	0.616505	0.374452	0.457237	0.351974	0.314145	28.6584	0.017452	0.77264
YDR096W	432.397	1.21722	49.186	0.194654	1.62118	0.126285	-0.427557	0.113327	0.0948181	0.905182	1.05628	0.440057	0.747965	0.497696	1.28174	1.20048	0.234192	0.197556	1.09405	0.150137	0.189876	0.375695	0.476684	0.421569	0.373229	0.371365	0.394855	0.353468	37.7788	0.00826151	0.775026
YDR097C	5325.27	1.21343	48.6666	0.139221	1.43313	0.093299	-0.404728	0.127315	0.107899	0.892101	1.035	0.494296	0.761342	0.515101	1.35329	1.39362	0.25842	0.102721	1.11003	0.108487	0.167052	0.404026	0.495383	0.460064	0.378154	0.428341	0.369565	0.336554	40.3531	0.0151368	0.773954
YDR098C	11006.3	1.37466	43.2605	0.303138	1.75337	0.172381	-0.472335	0.252676	0.154985	0.845015	1.14387	0.424507	0.739874	0.483607	0.948761	0.962561	0.196599	0.41868	1.1204	0.314691	0.333882	0.432289	0.504075	0.424242	0.398667	0.48	0.324	0.392	24.6138	-0.00141274	0.782819
YDR099W	47603.2	1.69318	40.0974	0.545596	2.15108	0.300479	-0.277304	0.292876	0.294991	0.705009	1.29082	0.947568	0.801338	0.582707	1.39798	0.775184	0.361763	0.345511	1.19875	0.363376	0.460524	0.520762	0.569414	0.710526	0.400488	0.509158	0.3663	0.326007	23.8995	-0.000729004	0.77093
YDR100W	4537.59	1.24278	61	0.252645	1.61585	0.113672	-0.648672	0.195399	0.101191	0.898809	1.11071	0.242141	0.712634	0.4	0.733792	0.365846	0.106383	0.522662	1.07691	0.326048	0.320483	0.382629	0.46592	0.45	0.386946	0.412587	0.328671	0.41958	61	0.0290545	0.759354
YDR101C	45117.5	1.45899	42.645	0.224808	1.6666	0.133248	-0.338434	0.196384	0.178648	0.821352	1.12234	0.79107	0.790238	0.555363	1.61795	1.59801	0.34215	0.105626	1.1268	0.176706	0.285595	0.449058	0.516197	0.5	0.390107	0.456998	0.406408	0.306914	29.2695	0.0122015	0.75657
YDR103W	1898.04	1.23137	48.8804	0.140513	1.4453	0.0747102	-0.417101	0.126538	0.10924	0.89076	1.03767	0.435055	0.74482	0.491676	1.37509	1.45591	0.235499	0.156282	1.07996	0.140498	0.206568	0.362163	0.45623	0.379447	0.371865	0.416576	0.384951	0.314068	35.8584	0.00996188	0.768908
YDR108W	8758.8	1.19474	49.5757	0.157905	1.44621	0.083859	-0.439373	0.120082	0.0990902	0.90091	1.05267	0.392412	0.736031	0.461078	1.10369	1.07809	0.177926	0.220002	1.08644	0.167966	0.225341	0.36336	0.453284	0.452514	0.371538	0.416905	0.339542	0.358166	35.1862	0.0234945	0.774415
YDR110W	1511.59	1.20811	52.3518	0.132398	1.36675	0.0652505	-0.444837	0.139542	0.119415	0.880585	1.03467	0.367893	0.740721	0.502722	1.34371	1.38012	0.232672	0.222753	1.08762	0.142333	0.229017	0.352956	0.462738	0.401408	0.375736	0.471731	0.348057	0.30742	29.5591	0.0159395	0.775052
YDR111C	3475.7	1.26798	49.8027	0.199425	1.56189	0.120228	-0.441919	0.119351	0.108225	0.891775	1.10305	0.444753	0.729009	0.515152	1.20414	1.20444	0.266429	0.22594	1.11283	0.165705	0.248061	0.397334	0.473941	0.5	0.422748	0.500986	0.378698	0.38856	27.4424	0.0172436	0.764306
YDR115W	194.712	1.61157	49.0604	0.758268	2.13369	0.240894	-0.487493	0.414055	0.275903	0.724097	1.38365	0.619231	0.706446	0.46	1.06514	0.673805	0.239437	0.554327	1.21001	0.493871	0.444938	0.390861	0.453527	0.583333	0.428571	0.32381	0.533333	0.428571	20.3715	0.0159636	0.748135
YDR116C	7012.37	1.34473	49.3832	0.206045	1.61484	0.123394	-0.45685	0.20054	0.158577	0.841423	1.10406	0.460526	0.732767	0.466192	1.3118	1.25512	0.218071	0.278711	1.08463	0.223262	0.300355	0.362031	0.45589	0.506494	0.416374	0.480702	0.452632	0.315789	24.2187	0.0194956	0.755098
YDR117C	3870.07	1.17301	48.7083	0.164246	1.48021	0.0929822	-0.472419	0.150961	0.0835148	0.916485	1.05531	0.278966	0.748965	0.496377	1.03502	1.31338	0.219649	0.168116	1.10109	0.188541	0.168623	0.419373	0.49262	0.466667	0.371091	0.419469	0.316814	0.376991	42.4357	0.0132393	0.781099
YDR118W	1332.3	1.18389	52.5375	0.129605	1.35664	0.0547904	-0.454614	0.095329	0.0927778	0.907222	1.03518	0.327128	0.729459	0.46875	1.10111	1.07812	0.182692	0.237853	1.05781	0.157488	0.228349	0.349672	0.446121	0.432432	0.354294	0.423313	0.303681	0.33589	35.1364	0.00804777	0.779098
YDR120C	15545.5	1.14965	53.8541	0.138968	1.43572	0.0797868	-0.478512	0.0868619	0.0759398	0.92406	1.05468	0.281354	0.728373	0.474638	0.949844	0.939457	0.196305	0.220182	1.08211	0.115903	0.161749	0.396058	0.475568	0.488372	0.406433	0.45614	0.378947	0.384211	61	0.012954	0.768939
YDR121W	2096.03	1.27331	55.9633	0.241295	1.60807	0.092794	-0.530299	0.213047	0.150977	0.849023	1.14541	0.299617	0.712672	0.492228	0.827384	0.582121	0.207013	0.52754	1.09883	0.335857	0.306122	0.400042	0.470231	0.459459	0.42517	0.591837	0.306122	0.377551	21.8806	0.0127346	0.783792
YDR122W	279.403	1.13778	52.7104	0.122752	1.41105	0.0753086	-0.454242	0.0840644	0.0687041	0.931296	1.03798	0.324895	0.717361	0.479024	1.06386	1.15555	0.209669	0.145396	1.0827	0.101384	0.156543	0.368115	0.461891	0.472119	0.411967	0.481203	0.384398	0.370301	41.9366	0.0199114	0.769851
YDR123C	783.799	1.14514	56.5836	0.173967	1.49907	0.139299	-0.538313	0.140955	0.0791675	0.920833	1.08638	0.21738	0.687237	0.391156	0.379271	0.662454	0.0713359	0.460138	1.04537	0.252706	0.293513	0.339049	0.431164	0.56	0.435307	0.509868	0.375	0.421053	36.2109	0.024531	0.770732
YDR124W	3514.84	1.17814	54.6488	0.216517	1.57839	0.100084	-0.503455	0.142614	0.109592	0.890408	1.07732	0.283885	0.693856	0.450161	0.99182	0.837506	0.153465	0.567676	1.06804	0.263686	0.348971	0.325663	0.421243	0.375	0.377572	0.435185	0.311728	0.385802	26.9471	0.0174566	0.777599
YDR125C	142.836	1.16758	51.9279	0.173162	1.46634	0.066764	-0.479603	0.122185	0.0913846	0.908615	1.0464	0.331029	0.736912	0.476636	1.12943	1.05921	0.194727	0.257675	1.09779	0.173864	0.20075	0.367056	0.460145	0.423077	0.354673	0.375276	0.313466	0.375276	61	0.0099466	0.777407
YDR127W	6418.52	1.31107	44.667	0.166349	1.51897	0.0958872	-0.354717	0.129506	0.126188	0.873812	1.08468	0.696915	0.774865	0.518182	1.29661	1.22086	0.276921	0.0701375	1.11442	0.147613	0.198054	0.438502	0.514831	0.568507	0.402183	0.479219	0.38539	0.34194	40.1053	0.0132859	0.761544
YDR128W	555.549	1.14846	51.6491	0.131	1.3805	0.0559275	-0.44435	0.110395	0.082669	0.917331	1.02796	0.341308	0.720007	0.457995	1.03191	1.09998	0.16955	0.246836	1.06912	0.139751	0.212019	0.351989	0.446243	0.392027	0.392276	0.428571	0.391115	0.357143	61	0.0185025	0.777616
YDR132C	172.148	1.167	54.1007	0.15454	1.41582	0.0812385	-0.492365	0.114822	0.0823674	0.917633	1.03564	0.279147	0.730299	0.491736	1.13726	1.11984	0.216144	0.246934	1.08135	0.148792	0.204169	0.362213	0.449429	0.410072	0.363636	0.39798	0.337374	0.355556	30.4411	0.0203502	0.776999
YDR135C	395.628	1.18817	49.8812	0.123241	1.36211	0.0601429	-0.415328	0.082577	0.0820872	0.917913	1.04191	0.468962	0.743513	0.47838	1.21872	1.15951	0.22038	0.086457	1.09279	0.0912166	0.133851	0.397662	0.472973	0.474501	0.380858	0.425083	0.357096	0.360396	41.8876	0.016127	0.763363
YDR137W	589.438	1.20855	49.8648	0.14059	1.427	0.0754638	-0.443416	0.137682	0.108447	0.891553	1.03406	0.37606	0.728802	0.457364	1.00839	1.17288	0.169468	0.25366	1.07296	0.164191	0.264877	0.351254	0.445013	0.48125	0.364505	0.435897	0.334842	0.322775	35.4465	0.0102587	0.769235
YDR138W	1336.42	1.14376	53.3569	0.178151	1.48802	0.101186	-0.465318	0.101062	0.0816371	0.918363	1.03493	0.2956	0.737675	0.519231	1.2126	1.13945	0.248524	0.161187	1.10853	0.13258	0.157202	0.390753	0.477523	0.455752	0.364805	0.410904	0.320479	0.363032	35.984	0.00703038	0.785507
YDR140W	3389.32	1.2309	58.9093	0.192972	1.53578	0.102932	-0.538594	0.147687	0.140174	0.859826	1.08416	0.301058	0.719747	0.490654	1.2726	1.27053	0.224199	0.330597	1.06477	0.213933	0.305668	0.353191	0.438524	0.470588	0.393665	0.493213	0.343891	0.343891	22.2582	0.0318078	0.768358
YDR141C	2699.05	1.14986	52.4652	0.134728	1.40697	0.0715449	-0.432438	0.0878671	0.0791731	0.920827	1.02154	0.38195	0.727554	0.46691	1.2035	1.19297	0.202785	0.152925	1.09025	0.102373	0.156829	0.360449	0.444876	0.401848	0.361406	0.411661	0.321555	0.351001	44.3741	0.0153979	0.767794
YDR142C	589.438	1.19781	52.3432	0.174751	1.51834	0.0838987	-0.481751	0.125142	0.104745	0.895255	1.05966	0.346218	0.721489	0.439776	1.14512	1.25219	0.15493	0.283283	1.07148	0.179903	0.254706	0.336125	0.440895	0.478632	0.394667	0.418667	0.405333	0.36	29.2273	0.012799	0.766573
YDR143C	172.148	1.24112	49.2898	0.187805	1.59932	0.149275	-0.440575	0.169861	0.112748	0.887252	1.05474	0.381904	0.72586	0.484298	1.12512	1.28576	0.228359	0.186286	1.08278	0.187447	0.18529	0.37852	0.475246	0.480392	0.43388	0.483607	0.483607	0.334426	36.6557	0.01749	0.765293
YDR144C	538.41	1.15185	54.9886	0.156112	1.49175	0.103901	-0.477262	0.102407	0.0797534	0.920247	1.04925	0.282325	0.734444	0.45	0.97821	0.995406	0.185878	0.176066	1.06944	0.140148	0.194259	0.389855	0.477273	0.513966	0.409396	0.404362	0.442953	0.380872	40.7175	0.00910092	0.756565
YDR145W	930.12	1.23134	49.004	0.233671	1.70747	0.184284	-0.447976	0.170667	0.107994	0.892006	1.08077	0.387331	0.738738	0.498099	1.17636	1.26125	0.219704	0.254896	1.09973	0.20417	0.26069	0.381567	0.466045	0.392857	0.397032	0.469388	0.365492	0.356215	28.4285	0.0161365	0.780984
YDR146C	688.352	1.25637	48.3468	0.163656	1.49365	0.0879199	-0.428312	0.130446	0.106592	0.893408	1.0484	0.460659	0.744657	0.492063	1.18264	1.21645	0.22807	0.175366	1.10671	0.144518	0.193416	0.378633	0.459575	0.454545	0.380818	0.421721	0.393512	0.327221	36.9688	0.0174233	0.775281
YDR147W	3421.78	1.18827	53.7497	0.162156	1.48955	0.0793853	-0.460246	0.113479	0.104855	0.895145	1.04001	0.378494	0.748594	0.5	1.43241	1.31263	0.224924	0.239566	1.08996	0.143974	0.224363	0.378963	0.470167	0.338129	0.360175	0.402622	0.331461	0.346442	61	0.0202687	0.78133
YDR148C	7970.58	1.40129	43.1533	0.297565	1.83125	0.175857	-0.364142	0.255425	0.165092	0.834908	1.1687	0.640785	0.763944	0.523385	1.25971	1.48564	0.294118	0.180676	1.13792	0.265408	0.321569	0.476665	0.546834	0.583333	0.430526	0.483801	0.427646	0.38013	30.2826	0.00504184	0.752223
YDR152W	10293.7	1.22161	55.3548	0.264609	1.68148	0.143028	-0.511147	0.133863	0.127807	0.872193	1.13124	0.317574	0.73606	0.476562	0.576219	0.748388	0.160752	0.31589	1.15332	0.219511	0.284245	0.441007	0.515213	0.464286	0.406289	0.543396	0.25283	0.422642	28.8041	0.0104819	0.791767
YDR153C	8096.15	1.18959	52.7728	0.187958	1.558	0.102315	-0.489387	0.151421	0.088212	0.911788	1.08003	0.29065	0.722202	0.431762	0.596675	0.689923	0.112976	0.383025	1.09689	0.218692	0.261561	0.414776	0.50457	0.457627	0.403893	0.440389	0.335766	0.435523	61	0.027217	0.788629
YDR155C	85989.9	2.06114	32.4235	0.850706	2.93178	0.309376	-0.179183	0.463082	0.477446	0.522554	1.59646	1.12251	0.780258	0.493671	0.0519462	-0.156615	0.230769	0.476177	1.23909	0.470891	0.755227	0.614181	0.6807	0.746032	0.485597	0.524691	0.419753	0.512346	20.8567	0.0121404	0.761603
YDR156W	3104.61	1.43172	46.1138	0.329837	1.70303	0.142969	-0.512664	0.250197	0.232795	0.767205	1.19597	0.405498	0.642293	0.313433	-0.416206	-0.117804	-0.0212766	0.836556	1.04639	0.439627	0.611916	0.400124	0.465795	0.488889	0.510949	0.474453	0.452555	0.605839	20	-0.000285154	0.761653
YDR158W	18361.3	1.74008	37.2358	0.494806	2.17221	0.21901	-0.224272	0.28742	0.300605	0.699395	1.35329	1.05623	0.806923	0.584958	1.23652	0.848959	0.379382	0.263934	1.19374	0.321304	0.485492	0.526929	0.590359	0.658333	0.432877	0.509589	0.40274	0.386301	23.0625	0.039231	0.759711
YDR159W	338.778	1.2042	50.2805	0.131654	1.39585	0.0773738	-0.415135	0.140927	0.108362	0.891638	1.03127	0.445236	0.754008	0.501577	1.37255	1.46071	0.234712	0.174992	1.10224	0.124249	0.183307	0.376248	0.465399	0.429448	0.356393	0.405073	0.33897	0.325135	41.0749	0.016087	0.777374
YDR161W	1629.89	1.18602	57.4603	0.23137	1.58325	0.121714	-0.488246	0.144873	0.0980048	0.901995	1.06669	0.319745	0.729405	0.473262	1.0963	0.857979	0.187908	0.368933	1.11118	0.24143	0.24247	0.389775	0.46795	0.495413	0.394488	0.521964	0.310078	0.351421	37.1571	0.0139796	0.774282
YDR162C	521.132	1.28112	49.9983	0.231673	1.55543	0.112664	-0.499286	0.17082	0.137333	0.862667	1.12044	0.351182	0.722456	0.467249	0.96391	1.0858	0.158137	0.472145	1.03927	0.29929	0.360781	0.374047	0.485008	0.542373	0.396893	0.521186	0.313559	0.355932	25.3971	0.0220217	0.783184
YDR164C	639.377	1.22913	50.5842	0.167182	1.51386	0.0867453	-0.43304	0.120869	0.100843	0.899157	1.06445	0.407911	0.750431	0.496494	1.08058	1.15294	0.223084	0.153282	1.10523	0.137161	0.178373	0.406473	0.481217	0.506849	0.368785	0.439227	0.313536	0.353591	36.3162	0.0119831	0.780076
YDR165W	5909.61	1.29042	46.5925	0.200967	1.55799	0.0933119	-0.434646	0.200167	0.150643	0.849357	1.07772	0.41673	0.776348	0.543578	1.42397	1.41578	0.287802	0.177485	1.10973	0.197158	0.25091	0.426754	0.511612	0.395349	0.353604	0.407658	0.31982	0.333333	27.5814	0.00605466	0.784977
YDR166C	3398.67	1.17948	52.5838	0.174004	1.48679	0.0800604	-0.44074	0.100864	0.0892674	0.910733	1.03988	0.374203	0.753589	0.496304	1.25501	1.19165	0.218673	0.180335	1.11189	0.124167	0.162321	0.403917	0.47926	0.394649	0.340886	0.363543	0.298661	0.360453	42.9086	0.0117462	0.784839
YDR167W	3367.64	1.18812	61	0.204755	1.55819	0.121423	-0.571536	0.169019	0.119448	0.880552	1.07403	0.223124	0.682068	0.435644	0.634109	0.820522	0.123077	0.631937	1.03291	0.289221	0.373946	0.337465	0.446171	0.490566	0.432039	0.582524	0.339806	0.373786	61	0.0227523	0.778564
YDR168W	10226	1.19568	52.124	0.227068	1.61651	0.12248	-0.453893	0.126249	0.108965	0.891035	1.07634	0.361411	0.77249	0.538144	1.31608	1.07992	0.260929	0.35293	1.13743	0.185084	0.217392	0.445278	0.529017	0.419355	0.357049	0.462451	0.241107	0.367589	35.9817	0.010567	0.794187
YDR169C	639.377	1.19297	52.2454	0.163125	1.47559	0.112978	-0.47405	0.092393	0.0835903	0.91641	1.04263	0.319831	0.711108	0.420319	0.961784	1.00698	0.136285	0.307677	1.06459	0.160379	0.24031	0.348202	0.431428	0.465116	0.413905	0.452242	0.440546	0.348928	38.6186	0.0219567	0.763
YDR170C	3671.41	1.2266	48.6303	0.155544	1.47547	0.112662	-0.394837	0.112776	0.108177	0.891823	1.04518	0.546609	0.76121	0.512532	1.2	1.11115	0.256679	0.0702188	1.11717	0.0960028	0.134951	0.420001	0.500639	0.515712	0.379625	0.451468	0.344948	0.342459	41.4445	0.0110172	0.774255
YDR170W-A	2914.87	1.22912	52.4079	0.13881	1.39645	0.130116	-0.445854	0.139465	0.127399	0.872601	1.04581	0.39976	0.748721	0.504717	1.53233	1.53682	0.249553	0.198922	1.07945	0.170946	0.241347	0.372181	0.46555	0.44	0.402273	0.465909	0.429545	0.311364	32.6442	0.0233238	0.760379
YDR171W	1471.64	1.2293	52.9103	0.236546	1.65484	0.15364	-0.485251	0.140765	0.0995405	0.900459	1.10778	0.328468	0.728272	0.479784	0.686358	0.813854	0.187938	0.265886	1.11919	0.210843	0.240319	0.432195	0.491364	0.504425	0.439111	0.546667	0.362667	0.408	26.9571	0.011563	0.778842
YDR172W	78851.5	1.39093	42.7661	0.33651	1.91772	0.179181	-0.338838	0.179297	0.177708	0.822292	1.18526	0.7047	0.794508	0.55136	0.906077	0.967578	0.294816	0.150611	1.16936	0.220928	0.302598	0.497131	0.572547	0.623932	0.413625	0.518248	0.341606	0.381022	31.2742	0.00703963	0.777355
YDR173C	2721.97	1.23062	53.4295	0.204376	1.6188	0.132272	-0.485685	0.143077	0.125347	0.874653	1.05535	0.363161	0.713474	0.5	1.16927	1.13999	0.232428	0.420283	1.07908	0.207559	0.306517	0.341944	0.449635	0.381579	0.385915	0.490141	0.323944	0.343662	33.4187	0.0192628	0.776128
YDR174W	19013.8	1.49532	42.3299	0.453122	2.02308	0.268954	-0.396935	0.244093	0.214339	0.785661	1.25533	0.597775	0.754962	0.473251	0.282765	-0.115147	0.1903	0.463141	1.18042	0.341037	0.463942	0.505341	0.557313	0.731343	0.436314	0.479675	0.373984	0.455285	31.4044	0.0161729	0.773908
YDR175C	3148.83	1.27536	51.5378	0.216489	1.56214	0.107372	-0.462552	0.21836	0.143182	0.856818	1.08379	0.416064	0.734668	0.519481	1.52123	1.82041	0.272429	0.23013	1.10743	0.224315	0.256172	0.385701	0.465702	0.4125	0.394984	0.476489	0.369906	0.338558	29.4227	0.000508962	0.775117
YDR176W	2467.07	1.20164	50.9688	0.174507	1.52974	0.0952623	-0.442842	0.184858	0.109519	0.890481	1.04325	0.368278	0.733504	0.483965	1.12893	1.31493	0.197885	0.304867	1.10652	0.203748	0.231123	0.386828	0.472014	0.417647	0.38604	0.48433	0.340456	0.333333	36.3765	0.0243624	0.781376
YDR177W	8939.95	1.31771	52.3915	0.271667	1.61854	0.145132	-0.49068	0.181982	0.150777	0.849223	1.1738	0.393206	0.729322	0.440191	0.772233	0.919456	0.144945	0.360944	1.10777	0.282062	0.344249	0.402132	0.488474	0.47541	0.417054	0.516279	0.348837	0.386047	20	0.0199922	0.767449
YDR178W	7920.52	1.3282	48.8845	0.340404	1.7239	0.173879	-0.491685	0.196176	0.170932	0.829068	1.18046	0.441638	0.741432	0.482143	1.11517	1.06725	0.234604	0.350732	1.12458	0.306259	0.341118	0.429694	0.506743	0.438596	0.432781	0.41989	0.41989	0.458564	20.6882	0.00527495	0.755078
YDR179C	357.977	1.36439	56.1517	0.288941	1.65286	0.100218	-0.529734	0.253134	0.209808	0.790192	1.10881	0.425667	0.736138	0.490323	1.39021	1.2422	0.192504	0.568768	1.07693	0.35885	0.405078	0.332617	0.441662	0.352941	0.31893	0.407407	0.240741	0.308642	21.824	0.0132493	0.790988
YDR179W-A	258.916	1.22602	51.6385	0.151423	1.38853	0.0572267	-0.450301	0.135007	0.120009	0.879991	1.05835	0.386479	0.748427	0.497768	1.45811	1.39146	0.233825	0.266289	1.07368	0.182886	0.252805	0.347907	0.449754	0.325581	0.341973	0.354212	0.332613	0.339093	30.1048	0.0201962	0.775151
YDR180W	3313.28	1.15046	52.0955	0.113317	1.35186	0.0573615	-0.439818	0.0823427	0.0738074	0.926193	1.02154	0.348047	0.740804	0.47841	1.17427	1.11648	0.206258	0.109224	1.07894	0.100099	0.128318	0.378708	0.462923	0.393401	0.347176	0.402545	0.292029	0.346952	42.3423	0.0169038	0.773551
YDR181C	768.103	1.19902	51.6969	0.161706	1.48843	0.0866877	-0.463356	0.116902	0.0985434	0.901457	1.06325	0.357548	0.732621	0.50108	1.27412	1.12576	0.236784	0.209978	1.09156	0.158698	0.232638	0.376648	0.477108	0.427273	0.374913	0.411642	0.357588	0.355509	34.1417	0.00634566	0.774281
YDR182W	582.594	1.21892	50.4371	0.168253	1.43767	0.0707672	-0.446862	0.118083	0.110014	0.889986	1.05646	0.411328	0.736834	0.45182	1.20033	1.1192	0.169056	0.293568	1.07704	0.172349	0.250322	0.360938	0.45286	0.425373	0.378819	0.405295	0.382892	0.348269	35.8847	0.0183772	0.76999
YDR183W	2253.49	1.3061	52.3688	0.196862	1.49362	0.0744122	-0.497885	0.154708	0.153793	0.846207	1.08653	0.368556	0.743596	0.493392	1.10968	1.00891	0.20644	0.355609	1.06727	0.245322	0.295247	0.389349	0.481064	0.384615	0.35942	0.473913	0.286957	0.317391	21.7198	0.0316778	0.788625
YDR184C	845.819	1.28283	47.9672	0.261834	1.66612	0.145874	-0.476943	0.178945	0.14855	0.85145	1.08786	0.375295	0.764865	0.51049	1.30983	1.33437	0.242219	0.254822	1.09649	0.26051	0.258613	0.400653	0.487582	0.387097	0.35034	0.408163	0.312925	0.329932	29.1025	0.00466419	0.784271
YDR185C	672.127	1.16946	61	0.252106	1.67385	0.130951	-0.597269	0.111346	0.110593	0.889407	1.14187	0.247523	0.652649	0.386905	0.487552	0.384588	0.0636364	0.803972	1.0126	0.302403	0.411474	0.321005	0.434226	0.545455	0.428305	0.452514	0.363128	0.469274	21.8861	0.0187209	0.766841
YDR186C	194.712	1.06855	56.9856	0.181156	1.54144	0.121833	-0.501661	0.109778	0.0365836	0.963416	1.03411	0.156726	0.69195	0.408879	0.441612	0.670412	0.102306	0.319623	1.086	0.184061	0.22159	0.374868	0.456292	0.52439	0.41087	0.405929	0.367161	0.459521	40.5674	0.00933087	0.772748
YDR189W	5782.5	1.19318	46.7313	0.167239	1.46651	0.0943034	-0.453339	0.18994	0.0845664	0.915434	1.06667	0.329385	0.74488	0.462366	0.839458	0.756854	0.182084	0.203621	1.11493	0.241793	0.17754	0.430422	0.50773	0.525253	0.386887	0.403904	0.336336	0.42042	35.7246	0.02542	0.771868
YDR190C	11620.6	1.3568	46.6076	0.193846	1.64941	0.11223	-0.402935	0.188182	0.149069	0.850931	1.10732	0.5575	0.763532	0.525275	1.40126	1.58282	0.298132	0.0962847	1.10686	0.163155	0.210279	0.438004	0.527575	0.520325	0.406767	0.520518	0.38013	0.319654	32.348	0.0174149	0.756131
YDR191W	376.921	1.21971	54.9958	0.198757	1.5244	0.0929298	-0.47623	0.101773	0.105926	0.894074	1.09532	0.352301	0.712827	0.454294	1.08321	1.0496	0.178596	0.302388	1.08416	0.174328	0.266666	0.377624	0.446215	0.417476	0.405405	0.448649	0.37027	0.397297	29.2409	0.0246719	0.769737
YDR194C	10293.7	1.37763	45.5784	0.20227	1.61744	0.0925505	-0.361592	0.156262	0.158981	0.841019	1.09277	0.653281	0.783927	0.555046	1.4405	1.36761	0.319033	0.0937764	1.12732	0.152143	0.227799	0.446778	0.533548	0.444444	0.356426	0.400602	0.343373	0.325301	32.0873	0.0231189	0.78366
YDR195W	7449.9	1.20825	52.8259	0.207733	1.62075	0.149695	-0.462007	0.113722	0.0946025	0.905397	1.06195	0.359759	0.740593	0.482759	1.12483	0.911404	0.20937	0.286059	1.11141	0.174699	0.238941	0.3866	0.476152	0.527132	0.372108	0.397749	0.339587	0.378987	34.02	0.0187589	0.770537
YDR196C	1655.89	1.36911	48.2458	0.21497	1.53807	0.0929593	-0.465208	0.226167	0.175142	0.824858	1.10805	0.48611	0.728988	0.474138	1.10389	1.2602	0.212903	0.373189	1.08423	0.257907	0.351636	0.373784	0.439959	0.454545	0.383126	0.456432	0.3361	0.356846	21.3963	0.0216865	0.772929
YDR197W	2144.79	1.26531	49.3537	0.189097	1.5125	0.0832085	-0.463587	0.14522	0.115217	0.884783	1.08509	0.389975	0.729332	0.511811	1.24252	1.26059	0.260927	0.238504	1.09976	0.199102	0.25101	0.341822	0.445018	0.362745	0.363325	0.419023	0.323907	0.347044	61	-0.000589408	0.772247
YDR198C	768.103	1.17041	53.6083	0.174558	1.481	0.0780608	-0.489034	0.0987376	0.078445	0.921555	1.04898	0.296899	0.720545	0.447312	1.02166	0.956584	0.147124	0.340255	1.06549	0.180553	0.23748	0.353015	0.453094	0.391304	0.362561	0.394572	0.306889	0.386221	37.5487	0.0168109	0.777974
YDR200C	376.921	1.30402	45.6887	0.166445	1.52129	0.089359	-0.410328	0.278356	0.154767	0.845233	1.05839	0.498631	0.741367	0.501689	1.34189	1.90743	0.24197	0.250113	1.08122	0.252132	0.27703	0.366828	0.460435	0.375887	0.370861	0.463576	0.35596	0.293046	33.8492	0.0193727	0.769302
YDR201W	639.377	1.27142	59.1514	0.385407	1.81764	0.171766	-0.559523	0.220573	0.138958	0.861042	1.14735	0.337956	0.729834	0.496815	0.901597	0.873687	0.235484	0.416956	1.15069	0.33977	0.269997	0.441213	0.499833	0.5	0.40202	0.49697	0.284848	0.424242	26.7432	0.00844554	0.776716
YDR202C	2858.48	1.21452	51.5132	0.199718	1.51586	0.0941415	-0.475873	0.136615	0.120245	0.879755	1.08249	0.331389	0.727701	0.452663	0.69979	0.388042	0.159409	0.365069	1.08637	0.230145	0.286917	0.363738	0.45532	0.527473	0.373219	0.441595	0.307692	0.37037	61	0.0162436	0.780989
YDR205W	1069.23	1.1923	51.9072	0.148092	1.46642	0.0804175	-0.446216	0.116905	0.0946559	0.905344	1.05944	0.372456	0.721026	0.432011	1.10763	1.11435	0.164438	0.315193	1.06056	0.180015	0.250867	0.354454	0.444833	0.403846	0.383057	0.40884	0.361878	0.378453	38.0239	0.0231337	0.755466
YDR207C	216.634	1.14416	53.6063	0.150673	1.51054	0.145289	-0.469435	0.0886872	0.0634166	0.936583	1.05364	0.274431	0.703595	0.45079	0.801132	0.873296	0.179053	0.236522	1.08391	0.13544	0.202326	0.387291	0.462621	0.51417	0.444976	0.422249	0.48445	0.42823	36.3591	0.0201855	0.762686
YDR210W	13112.9	1.80889	39.2348	1.5991	3.23387	0.333509	-0.440895	0.289957	0.353506	0.646494	1.43419	0.694921	0.818134	0.648649	1.50345	0.0246635	0.422222	0.619516	1.26013	0.478505	0.489441	0.410406	0.476459	0.631579	0.426667	0.613333	0.36	0.306667	20.1771	-0.0383471	0.805931
YDR211W	33849.2	1.2892	45.8549	0.1693	1.50606	0.0892497	-0.397343	0.140716	0.119115	0.880885	1.07325	0.541371	0.77137	0.526239	1.31725	1.39685	0.2698	0.123849	1.10109	0.158953	0.210834	0.442298	0.525106	0.386243	0.371255	0.424157	0.33427	0.355337	34.6616	0.0208199	0.783207
YDR213W	752.326	1.14114	51.5568	0.175721	1.57428	0.111347	-0.458556	0.0858842	0.0660525	0.933947	1.05085	0.313744	0.712983	0.435227	0.806895	1.01434	0.151394	0.165099	1.10497	0.111808	0.188142	0.371033	0.447332	0.539823	0.426798	0.499452	0.396495	0.384447	40.8081	0.0212004	0.765837
YDR214W	13939.2	1.18019	54.455	0.271343	1.69042	0.149622	-0.504159	0.0747482	0.0785386	0.921461	1.10383	0.272393	0.695356	0.407625	0.223163	0.18692	0.0904315	0.457307	1.1295	0.24206	0.3384	0.423739	0.484411	0.46	0.440952	0.448571	0.365714	0.508571	29.4602	0.00286328	0.776178
YDR217C	400.27	1.18778	50.6428	0.131078	1.39879	0.0665044	-0.428462	0.1011	0.0904633	0.909537	1.02632	0.410406	0.72774	0.489828	1.17707	1.12584	0.215875	0.188931	1.07634	0.140406	0.207099	0.355812	0.462333	0.397516	0.370257	0.429335	0.355997	0.325439	42.3145	0.0150197	0.777407
YDR219C	1363.73	1.30496	49.2228	0.170975	1.49444	0.0877051	-0.426862	0.162115	0.141437	0.858563	1.06058	0.50299	0.740911	0.482301	1.44543	1.43058	0.211679	0.36085	1.06673	0.201926	0.313121	0.362838	0.463184	0.366071	0.351971	0.380645	0.354839	0.32043	31.6182	0.0119066	0.777049
YDR221W	9755.8	1.1328	54.5784	0.140183	1.41729	0.0720015	-0.484662	0.0610935	0.0576044	0.942396	1.03443	0.248533	0.719186	0.480406	0.863225	0.849748	0.192785	0.145351	1.09158	0.114707	0.145308	0.388296	0.471259	0.505155	0.393162	0.475783	0.320513	0.383191	34.8993	0.004812	0.780908
YDR222W	1010.9	1.22988	51.0111	0.177335	1.52188	0.0835509	-0.467478	0.131037	0.107654	0.892346	1.06296	0.371888	0.757666	0.522388	1.3084	1.29095	0.261775	0.163254	1.10646	0.156835	0.22672	0.400398	0.491005	0.476923	0.367871	0.390361	0.33494	0.378313	27.4051	0.0136198	0.785596
YDR226W	122595	1.83542	35.0488	0.715863	2.38767	0.267286	-0.222193	0.391272	0.354384	0.645616	1.48554	1.04276	0.819305	0.584906	1.03783	0.728496	0.372922	0.293425	1.24291	0.413064	0.552411	0.584059	0.639616	0.666667	0.43994	0.509009	0.387387	0.423423	21.0533	0.00621114	0.767389
YDR228C	2803.53	1.22652	46.5724	0.194969	1.51968	0.102138	-0.44131	0.158228	0.110257	0.889743	1.07747	0.376377	0.753936	0.509836	1.22191	1.26842	0.237245	0.200743	1.11492	0.187625	0.221233	0.401866	0.473025	0.360248	0.367945	0.426518	0.309904	0.367412	35.2231	0.0259214	0.782218
YDR229W	2835.84	1.13646	56.3921	0.197358	1.52984	0.111528	-0.507842	0.0872172	0.0659617	0.934038	1.05367	0.224341	0.682894	0.380631	0.445073	0.179666	0.0614334	0.547766	1.07747	0.211902	0.291809	0.359805	0.44202	0.471698	0.426049	0.454746	0.388521	0.434879	32.3621	0.0394584	0.773425
YDR232W	22578.2	1.24766	49.845	0.198592	1.60186	0.125914	-0.425312	0.111081	0.114177	0.885823	1.12137	0.424812	0.716535	0.418692	0.419619	0.274579	0.132497	0.292998	1.10527	0.209204	0.298437	0.433377	0.514261	0.594737	0.470803	0.514599	0.421533	0.476277	61	0.0192472	0.75619
YDR233C	37104.8	1.57598	42.1774	0.518762	2.15141	0.266001	-0.30477	0.228536	0.270778	0.729222	1.30177	0.801199	0.811153	0.553633	1.03927	0.756047	0.317761	0.262231	1.20532	0.305895	0.456413	0.511155	0.564985	0.633333	0.40452	0.440678	0.362712	0.410169	61	-0.0174348	0.770706
YDR234W	7351.96	1.22236	49.2129	0.192415	1.63933	0.120344	-0.433071	0.11418	0.0929722	0.907028	1.10287	0.421238	0.728754	0.466568	0.787759	0.788939	0.200297	0.234184	1.11445	0.168986	0.256763	0.416126	0.49222	0.626667	0.449735	0.515152	0.405483	0.428571	33.0483	0.0150197	0.754959
YDR235W	1730.47	1.15499	54.5067	0.190321	1.40945	0.0685274	-0.465993	0.0824682	0.0847271	0.915273	1.03924	0.319988	0.746263	0.464491	1.0698	0.969476	0.164879	0.246482	1.10667	0.186428	0.206243	0.359515	0.458042	0.416058	0.332721	0.356618	0.273897	0.367647	34.0605	0.0282011	0.783151
YDR236C	830.424	1.34926	53.0603	0.260989	1.6299	0.123733	-0.484782	0.248306	0.188381	0.811619	1.14408	0.427442	0.734206	0.525822	1.34742	1.42374	0.279429	0.455056	1.05088	0.291605	0.337084	0.358304	0.466025	0.450704	0.38685	0.481651	0.344037	0.334862	25.8457	0.0189347	0.763377
YDR238C	26000.4	1.24657	47.2741	0.153556	1.49985	0.0992041	-0.404369	0.141089	0.113874	0.886126	1.07934	0.488307	0.761326	0.508439	1.14715	1.17392	0.256482	0.0842153	1.10479	0.131048	0.172161	0.432714	0.505362	0.534296	0.388147	0.483042	0.323741	0.357657	36.4803	0.0192161	0.766957
YDR239C	154.727	1.15796	54.6572	0.158822	1.46963	0.106838	-0.467228	0.136217	0.0767146	0.923285	1.02488	0.283292	0.719913	0.448143	0.98413	1.09077	0.169957	0.223549	1.07307	0.169592	0.174985	0.359706	0.458094	0.494792	0.398983	0.445997	0.412961	0.337992	40.677	0.0178172	0.770428
YDR240C	360.765	1.22596	51.3125	0.159889	1.46516	0.0751846	-0.445608	0.143208	0.125157	0.874843	1.06161	0.378491	0.736313	0.497908	1.17682	1.27849	0.228709	0.207157	1.08283	0.164415	0.258205	0.351174	0.465165	0.360294	0.368564	0.424797	0.355691	0.325203	35.1645	0.00261965	0.773756
YDR244W	2071.55	1.15004	52.3329	0.173084	1.50408	0.0925763	-0.467694	0.125613	0.0940449	0.905955	1.04177	0.301398	0.722016	0.479522	1.04894	1.04538	0.189369	0.31434	1.09298	0.174069	0.236133	0.378444	0.455	0.425926	0.393246	0.48366	0.333333	0.362745	34.5767	0.0154254	0.780371
YDR245W	6278.44	1.28442	49.6952	0.284742	1.64773	0.113025	-0.427437	0.164866	0.133348	0.866652	1.10654	0.527656	0.734788	0.468493	0.809637	0.706975	0.189979	0.368985	1.13477	0.23342	0.267245	0.386834	0.462677	0.434343	0.390161	0.381679	0.386768	0.402036	29.5352	0.0289417	0.778941
YDR246W	3126.74	1.23377	52.3209	0.239866	1.51536	0.120008	-0.520975	0.183826	0.141141	0.858859	1.12514	0.301849	0.669744	0.338095	-0.139403	-0.244311	-0.0164534	0.729145	1.07286	0.345031	0.477875	0.365256	0.448247	0.537313	0.424658	0.406393	0.351598	0.515982	30.6043	0.00418669	0.776493
YDR247W	783.799	1.15654	52.2174	0.175641	1.50933	0.0882896	-0.495428	0.109806	0.0767688	0.923231	1.07078	0.2582	0.719992	0.446429	0.630766	0.586646	0.151895	0.325175	1.07944	0.190199	0.253953	0.403879	0.474082	0.476923	0.393348	0.40564	0.342733	0.43167	33.5672	0.00541935	0.775856
YDR248C	503.708	1.32003	54.085	0.302685	1.6811	0.153294	-0.514004	0.119438	0.145804	0.854196	1.14853	0.403813	0.754303	0.502703	1.21587	0.8475	0.223629	0.377384	1.09804	0.256136	0.339932	0.432519	0.508319	0.545455	0.381693	0.440415	0.310881	0.393782	20.8464	0.0290917	0.78535
YDR251W	299.519	1.2006	50.845	0.185197	1.56419	0.102434	-0.440128	0.0987728	0.0889172	0.911083	1.04553	0.395983	0.737145	0.477132	1.14883	1.04721	0.208236	0.168848	1.10614	0.127623	0.187361	0.371154	0.459213	0.448718	0.375904	0.414458	0.368675	0.344578	36.7902	0.0100537	0.776765
YDR252W	1822.45	1.37566	47.7121	0.384436	1.75855	0.160416	-0.536646	0.28574	0.201852	0.798148	1.22546	0.343937	0.732683	0.462069	1.0196	1.16222	0.15903	0.486634	1.08648	0.394422	0.372597	0.384073	0.457208	0.404762	0.395973	0.503356	0.295302	0.389262	20	0.0330758	0.78399
YDR254W	606.198	1.26095	52.1211	0.171995	1.45586	0.0612523	-0.434496	0.108728	0.128337	0.871663	1.05427	0.458213	0.725773	0.465011	1.12402	0.874286	0.179221	0.341063	1.06756	0.206292	0.316542	0.340154	0.442045	0.466667	0.351528	0.427948	0.310044	0.316594	32.3666	0.0235385	0.772735
YDR256C	622.843	1.18994	52.5216	0.18115	1.54143	0.101318	-0.460202	0.117626	0.105278	0.894722	1.07913	0.331378	0.732563	0.492986	1.0801	1.13207	0.215098	0.223155	1.08558	0.155586	0.23956	0.397239	0.476224	0.540107	0.423948	0.502913	0.38835	0.380583	28.0522	0.0279391	0.774175
YDR257C	4011.05	1.24131	49.7208	0.228644	1.61599	0.120331	-0.426353	0.239925	0.164364	0.835636	1.08617	0.415803	0.754126	0.521008	1.16774	1.3711	0.258134	0.237255	1.11085	0.231705	0.248036	0.398306	0.478932	0.424	0.361673	0.437247	0.313765	0.334008	31.4048	0.0166202	0.782205
YDR258C	2993.36	1.3379	46.5569	0.203007	1.64303	0.119687	-0.370623	0.168341	0.144709	0.855291	1.09623	0.641837	0.763473	0.532156	1.44524	1.49348	0.298677	0.0888433	1.1247	0.141405	0.205543	0.430743	0.519825	0.520362	0.38882	0.494451	0.355117	0.316893	35.4589	0.0194366	0.764134
YDR259C	1350.09	1.3595	47.8257	0.232924	1.66216	0.15023	-0.423216	0.209701	0.151616	0.848384	1.09689	0.536695	0.743014	0.491979	1.29643	1.42979	0.218643	0.375365	1.06674	0.263271	0.346479	0.357565	0.45173	0.475	0.365535	0.420366	0.370757	0.305483	33.0347	0.0255968	0.781253
YDR261C	2408.22	1.12786	53.5726	0.181235	1.54125	0.100329	-0.481431	0.0898743	0.0781784	0.921822	1.05098	0.25199	0.732207	0.452865	0.908181	0.879686	0.166393	0.237853	1.08359	0.157101	0.214367	0.393065	0.464634	0.514124	0.400356	0.418149	0.386121	0.396797	61	0.0178456	0.766324
YDR262W	4845.82	1.20177	55.8621	0.179993	1.50539	0.0859194	-0.531239	0.169162	0.102399	0.897601	1.07369	0.267656	0.71131	0.447368	0.940732	1.26078	0.162393	0.343401	1.07413	0.225964	0.292269	0.359394	0.448553	0.388889	0.390931	0.470588	0.327206	0.375	20	0.0359132	0.772101
YDR264C	4071.95	1.13259	53.5559	0.127561	1.39432	0.0692418	-0.464075	0.111555	0.0865289	0.913471	1.03946	0.285678	0.723168	0.482993	1.06588	1.03303	0.218643	0.179305	1.07109	0.13549	0.185078	0.352343	0.44849	0.490909	0.399651	0.473822	0.361257	0.363874	37.057	0.0100119	0.762879
YDR266C	1910.56	1.19429	52.5329	0.15514	1.45992	0.0942067	-0.45346	0.101771	0.0944203	0.90558	1.04723	0.333112	0.749766	0.498413	1.10505	1.09615	0.22628	0.119973	1.10771	0.109345	0.141481	0.373858	0.466013	0.483146	0.385498	0.41784	0.389671	0.348983	32.4614	0.00645521	0.77763
YDR267C	5637.57	1.21035	50.1988	0.231689	1.6875	0.124821	-0.481609	0.184156	0.124431	0.875569	1.08399	0.354624	0.717865	0.501608	1.19021	1.48781	0.240196	0.381577	1.0521	0.231168	0.297837	0.377703	0.471543	0.449275	0.420202	0.527273	0.381818	0.351515	26.34	0.00748379	0.765733
YDR268W	672.127	1.21153	50.9331	0.176909	1.47696	0.0847866	-0.466369	0.171531	0.122659	0.877341	1.09016	0.34186	0.726012	0.476712	1.16643	1.28067	0.205546	0.312119	1.07446	0.229694	0.275818	0.385918	0.456917	0.441176	0.39226	0.472296	0.343008	0.361478	61	0.0148371	0.771374
YDR272W	13731.2	1.2716	51.1714	0.208807	1.50937	0.100022	-0.481449	0.139779	0.132664	0.867336	1.11136	0.384007	0.747235	0.520913	1.33674	1.28888	0.253333	0.236554	1.08419	0.211866	0.29208	0.427755	0.50425	0.463768	0.39781	0.459854	0.361314	0.372263	22.5529	-0.00540744	0.778909
YDR275W	921.776	1.31563	51.7151	0.287188	1.79021	0.146066	-0.492494	0.214971	0.15124	0.84876	1.16034	0.425816	0.702429	0.387665	0.425826	-0.0705179	0.076412	0.624236	1.0793	0.337537	0.399038	0.352683	0.454354	0.555556	0.387234	0.408511	0.331915	0.421277	28.2981	-0.00377855	0.768915
YDR279W	2337.13	1.19075	56.835	0.138537	1.42548	0.0796462	-0.504912	0.127333	0.113087	0.886913	1.04641	0.282139	0.73508	0.472303	1.16542	0.947877	0.187734	0.361709	1.05531	0.182778	0.267636	0.368945	0.458541	0.435185	0.361905	0.405714	0.348571	0.331429	32.9736	0.0111527	0.776719
YDR280W	4802.93	1.19699	55.1244	0.175895	1.51103	0.0845892	-0.507477	0.133878	0.11121	0.88879	1.07813	0.281067	0.721129	0.496622	1.1503	1.20408	0.230968	0.241143	1.07135	0.181826	0.247343	0.382492	0.477718	0.474359	0.405464	0.504918	0.360656	0.35082	27.8961	0.0333473	0.767763
YDR283C	279.403	1.22189	48.6558	0.137118	1.40477	0.0703043	-0.395169	0.137076	0.115255	0.884745	1.03336	0.528413	0.752294	0.510917	1.39593	1.475	0.256167	0.128719	1.09912	0.121964	0.190267	0.370336	0.478747	0.42093	0.36086	0.414105	0.342375	0.3261	43.7906	0.0135244	0.776026
YDR284C	3037.98	1.26628	52.4417	0.233633	1.67744	0.131179	-0.484254	0.162028	0.133671	0.866329	1.1193	0.413314	0.727714	0.48	0.889094	0.886287	0.230838	0.255122	1.10994	0.186758	0.273795	0.37679	0.447363	0.566265	0.400231	0.439446	0.366782	0.394464	41.3511	-0.000123655	0.760693
YDR285W	390.973	1.22357	48.2383	0.185773	1.5253	0.0952288	-0.418295	0.147419	0.116649	0.883351	1.04416	0.41695	0.762439	0.50291	1.23097	1.26828	0.219021	0.187953	1.11763	0.181795	0.19954	0.389969	0.473644	0.473988	0.346286	0.428571	0.290286	0.32	40.1791	0.0114909	0.787613
YDR288W	2537.22	1.26732	50.4367	0.215675	1.48004	0.0772045	-0.474493	0.177163	0.124392	0.875608	1.09765	0.364035	0.728149	0.472973	1.09708	0.968988	0.1976	0.378266	1.07687	0.292564	0.295818	0.387564	0.485255	0.4125	0.363036	0.422442	0.313531	0.353135	22.4665	0.0131381	0.777952
YDR289C	3930.3	1.26941	49.8263	0.198025	1.5485	0.080002	-0.438383	0.205912	0.146175	0.853825	1.07105	0.419912	0.765757	0.530303	1.35223	1.04468	0.261905	0.271267	1.10256	0.251448	0.239441	0.409344	0.506374	0.380952	0.365118	0.476773	0.290954	0.327628	28.5925	0.00226882	0.79332
YDR291W	258.916	1.19728	50.0405	0.117549	1.39212	0.0644649	-0.423642	0.123461	0.105005	0.894995	1.03862	0.414627	0.73938	0.501435	1.12017	1.1978	0.22929	0.136831	1.07262	0.124886	0.200716	0.378871	0.474321	0.408027	0.37914	0.476323	0.337047	0.324048	38.4987	0.0118382	0.776492
YDR292C	1997.65	1.20707	49.1481	0.161546	1.44634	0.07978	-0.436322	0.171903	0.112761	0.887239	1.04532	0.364478	0.756752	0.495868	1.35803	1.54221	0.226216	0.171597	1.09504	0.195609	0.180384	0.403831	0.488697	0.461078	0.372517	0.462158	0.336554	0.318841	34.0396	0.0144564	0.774121
YDR293C	1098.09	1.26871	47.5549	0.178708	1.52736	0.10261	-0.384186	0.137874	0.118309	0.881691	1.08207	0.553338	0.758729	0.512235	1.21249	1.24061	0.264829	0.0828623	1.12697	0.125054	0.167022	0.426541	0.497755	0.482759	0.401067	0.4664	0.3928	0.344	36.5338	0.012108	0.769045
YDR294C	13112.9	1.16922	51.7404	0.168432	1.46693	0.0874616	-0.450452	0.100278	0.0938402	0.90616	1.07966	0.338949	0.733335	0.453901	1.01676	1.06288	0.180124	0.169549	1.09776	0.140813	0.189114	0.401878	0.48695	0.473988	0.417091	0.470289	0.380306	0.400679	32.3146	0.00665041	0.759439
YDR295C	1498.3	1.16162	54.556	0.155322	1.44408	0.0888812	-0.470233	0.0814716	0.0749809	0.925019	1.04413	0.29952	0.726926	0.453172	0.95458	0.939778	0.160255	0.227195	1.09895	0.135711	0.177619	0.362079	0.455869	0.4125	0.374876	0.413947	0.321958	0.388724	46.8145	0.0220725	0.776675
YDR296W	2606.88	1.26295	52.619	0.280934	1.62992	0.115758	-0.513883	0.151941	0.135231	0.864769	1.15749	0.352174	0.643432	0.333333	-0.294637	0.00406725	-0.0273484	0.698314	1.07956	0.326191	0.475091	0.35608	0.416336	0.545455	0.461652	0.486726	0.353982	0.544248	20.0145	0.0242831	0.774921
YDR297W	54278.1	1.14716	54.7365	0.237007	1.72635	0.141872	-0.51653	0.142099	0.0804486	0.919551	1.08118	0.27564	0.723749	0.465046	0.431715	0.646841	0.166535	0.315822	1.10689	0.214289	0.277011	0.431222	0.498514	0.516393	0.424069	0.469914	0.315186	0.487106	39.8006	0.030949	0.777331
YDR298C	32362.5	1.50213	44.2523	0.415886	1.89358	0.209664	-0.420754	0.286093	0.201513	0.798487	1.21382	0.565422	0.774894	0.521327	1.27498	1.3901	0.292469	0.229241	1.16254	0.328771	0.36527	0.4642	0.525164	0.507937	0.408805	0.457547	0.372642	0.396226	23.2774	0.0164508	0.761482
YDR299W	15422.4	1.24155	50.5484	0.199064	1.57374	0.119837	-0.445771	0.175301	0.116668	0.883332	1.05954	0.384576	0.766429	0.523719	1.18763	1.3191	0.246246	0.129873	1.13589	0.17999	0.178095	0.450628	0.52948	0.535211	0.371411	0.477528	0.292135	0.344569	36.5332	0.0223407	0.788173
YDR300C	10429.6	1.35852	46.2284	0.199228	1.61296	0.109703	-0.40477	0.169898	0.151832	0.848168	1.11281	0.569859	0.774267	0.556627	1.58083	1.64238	0.334138	0.105431	1.11036	0.165759	0.236042	0.443553	0.520316	0.5	0.393302	0.485981	0.35514	0.338785	61	0.0112264	0.76441
YDR301W	639.377	1.17058	50.3043	0.108773	1.35571	0.0499577	-0.432152	0.108297	0.0845992	0.915401	1.03281	0.383902	0.743723	0.487102	1.15826	1.15014	0.220749	0.0819789	1.08477	0.0872848	0.119764	0.397667	0.482604	0.455243	0.37411	0.431835	0.335298	0.355195	39.2634	0.024897	0.771494
YDR303C	1753.19	1.21283	50.6273	0.161531	1.4771	0.0949202	-0.429246	0.10322	0.0990568	0.900943	1.04976	0.429865	0.754823	0.516802	1.2931	1.14123	0.258886	0.18477	1.11167	0.126542	0.179466	0.397291	0.469426	0.40293	0.346893	0.375141	0.308475	0.357062	35.7014	0.0128337	0.780424
YDR308C	1390.9	1.40998	48.4333	0.374957	1.69469	0.142967	-0.536811	0.301605	0.197057	0.802943	1.22911	0.375236	0.735542	0.411765	0.530174	0.342843	0.0813397	0.463506	1.08499	0.403576	0.436991	0.383929	0.488475	0.551724	0.369048	0.464286	0.264286	0.378571	20	0.028878	0.782782
YDR309C	1126.76	1.18091	55.3984	0.222002	1.63095	0.162882	-0.506963	0.12205	0.0711524	0.928848	1.06369	0.275861	0.70939	0.427056	0.625562	0.332123	0.143707	0.357058	1.11545	0.229282	0.228264	0.37287	0.439582	0.574074	0.416014	0.409922	0.430809	0.407311	30.3571	-0.00265001	0.762673
YDR310C	148.811	1.14291	51.5522	0.147516	1.47056	0.111653	-0.454362	0.129064	0.0705754	0.929425	1.04128	0.315731	0.712949	0.453049	0.967397	0.625947	0.175182	0.261085	1.0818	0.205785	0.191417	0.37649	0.475006	0.464151	0.408035	0.428437	0.399247	0.396422	41.6787	0.0158021	0.765255
YDR311W	5145.4	1.20606	49.4821	0.162954	1.48064	0.0915552	-0.445368	0.105064	0.0841341	0.915866	1.07501	0.383855	0.755871	0.497585	1.01323	1.10631	0.222753	0.10521	1.11296	0.13372	0.172874	0.434748	0.51484	0.488372	0.379024	0.419003	0.311526	0.406542	61	0.0200276	0.779922
YDR312W	1350.09	1.32743	46.1135	0.214168	1.57587	0.105731	-0.400049	0.263473	0.175883	0.824117	1.09882	0.519915	0.757154	0.560091	1.55682	1.97712	0.323845	0.211364	1.1179	0.260459	0.275685	0.394758	0.48493	0.485149	0.373804	0.492274	0.328918	0.300221	29.5738	0.0276832	0.773927
YDR313C	194.712	1.25142	52.7297	0.277194	1.74243	0.137578	-0.499834	0.114695	0.113818	0.886182	1.10772	0.333998	0.71544	0.467857	0.788388	0.840044	0.156604	0.478585	1.03234	0.23352	0.329959	0.339167	0.429234	0.376812	0.416084	0.472028	0.391608	0.384615	26.5796	0.0146591	0.789576
YDR314C	78.6235	1.19024	51.3981	0.172284	1.45881	0.0653683	-0.435736	0.132716	0.108405	0.891595	1.06311	0.376517	0.743167	0.49925	1.19508	1.09203	0.21917	0.290464	1.10251	0.181629	0.223543	0.383018	0.474676	0.394737	0.35501	0.42052	0.284682	0.359827	31.7205	0.0165774	0.784679
YDR316W	503.708	1.2621	51.1636	0.195916	1.54494	0.0907974	-0.431667	0.156512	0.147849	0.852151	1.06215	0.459873	0.753191	0.535242	1.4083	1.28292	0.273874	0.193563	1.12995	0.169561	0.224914	0.385857	0.482616	0.433628	0.353149	0.430998	0.301486	0.326964	31.6039	0.00877502	0.78606
YDR320C	768.103	1.17009	49.577	0.194304	1.56048	0.125938	-0.456363	0.161985	0.0895694	0.910431	1.05755	0.321571	0.743247	0.455951	0.956076	0.797737	0.168504	0.239859	1.10673	0.218993	0.209262	0.400429	0.486415	0.448087	0.384731	0.41018	0.366766	0.377246	39.4533	0.0178958	0.774772
YDR320C-A	966.597	1.5893	46.5887	0.534085	1.92615	0.232691	-0.706772	0.451709	0.28463	0.71537	1.35821	0.340046	0.63099	0.342857	-0.203172	-0.322716	-0.0260223	0.926856	0.986974	0.566619	0.657266	0.281707	0.373645	0.56	0.416667	0.5	0.263889	0.486111	20	0.0240782	0.782483
YDR322C-A	4590.28	1.79439	34.3571	0.614305	2.08639	0.259475	-0.485517	0.563824	0.394071	0.605929	1.40444	0.549313	0.743152	0.468085	0.588403	0.630408	0.174691	0.54047	1.12281	0.544285	0.663838	0.39945	0.483484	0.464286	0.402778	0.489583	0.291667	0.427083	25.4519	0.0126618	0.77267
YDR322W	7696.48	1.21483	53.6651	0.181755	1.53202	0.0899055	-0.481709	0.160444	0.108928	0.891072	1.07267	0.345399	0.738678	0.501408	1.11312	1.24387	0.2398	0.224642	1.09949	0.191007	0.205423	0.376331	0.462306	0.46087	0.381471	0.427793	0.343324	0.373297	26.441	0.0105645	0.776341
YDR323C	768.103	1.19051	51.4795	0.161439	1.46223	0.0596799	-0.471791	0.129998	0.0958524	0.904148	1.05387	0.318839	0.721322	0.471058	0.999168	1.21187	0.186076	0.294852	1.07615	0.158025	0.215332	0.35487	0.444037	0.403226	0.370227	0.427184	0.320388	0.363107	34.8592	0.0226723	0.782217
YDR324C	5436.17	1.27048	48.0898	0.181127	1.54214	0.0901632	-0.402987	0.122856	0.114506	0.885494	1.06189	0.53938	0.759569	0.495315	1.22808	1.2465	0.233999	0.191427	1.09898	0.149713	0.223218	0.415108	0.501007	0.466321	0.367268	0.405928	0.356959	0.338918	38.4055	0.0129218	0.771515
YDR325W	1923.06	1.19298	49.7717	0.128622	1.40121	0.0749004	-0.43053	0.122538	0.0882829	0.911717	1.03259	0.391032	0.736639	0.487636	1.1605	1.36857	0.213165	0.188505	1.06734	0.149272	0.180664	0.388561	0.477934	0.435424	0.366828	0.442512	0.305314	0.352657	39.8226	0.01646	0.776302
YDR329C	1404.44	1.09866	55.3829	0.189154	1.51443	0.0864525	-0.521354	0.0600437	0.0513918	0.948608	1.05465	0.194396	0.669832	0.35545	0.0827641	-0.00446651	0.0247983	0.55464	1.0812	0.240569	0.320598	0.344264	0.413875	0.525253	0.415722	0.428571	0.340136	0.478458	27.6349	0.0275974	0.771661
YDR330W	6630.43	1.15993	54.7137	0.195492	1.5833	0.128809	-0.48087	0.126452	0.0795902	0.92041	1.07498	0.281594	0.71661	0.449692	0.784223	0.534933	0.154129	0.356782	1.11085	0.22355	0.205383	0.40779	0.491531	0.482993	0.425333	0.504	0.358	0.414	33.7237	0.0153776	0.773704
YDR331W	1564.44	1.17296	54.5333	0.163603	1.50255	0.108345	-0.486533	0.116789	0.102098	0.897902	1.08239	0.299335	0.724408	0.449495	0.652571	0.656448	0.150649	0.36576	1.04938	0.190401	0.285853	0.367468	0.459698	0.547009	0.382806	0.43309	0.313869	0.40146	29.1534	0.0117798	0.775724
YDR332W	172.148	1.20386	52.0255	0.12238	1.37538	0.0656073	-0.439444	0.142575	0.11708	0.88292	1.03568	0.39781	0.732291	0.492492	1.3639	1.3406	0.22787	0.291958	1.05736	0.159012	0.23781	0.353393	0.451707	0.415663	0.364296	0.422351	0.342525	0.328012	34.5661	0.0174669	0.769049
YDR333C	338.778	1.20979	50.0684	0.199558	1.5549	0.106248	-0.438037	0.109516	0.0989327	0.901067	1.05227	0.423015	0.750808	0.501441	1.13686	1.08783	0.23239	0.128408	1.13383	0.122763	0.168816	0.401945	0.475711	0.482051	0.377132	0.441217	0.330567	0.359613	31.7155	0.0181349	0.781486
YDR334W	655.803	1.21288	48.4793	0.14012	1.42365	0.0734482	-0.411728	0.137269	0.095961	0.904039	1.03987	0.465185	0.746374	0.495946	1.14417	1.31778	0.220752	0.134133	1.10606	0.13796	0.152796	0.387681	0.476234	0.451807	0.380889	0.472919	0.322985	0.346764	42.0328	0.00991709	0.780129
YDR335W	3497.22	1.17221	49.305	0.15529	1.44994	0.0726414	-0.424525	0.121261	0.0899886	0.910011	1.04547	0.425332	0.748928	0.487136	1.24155	1.3183	0.215995	0.120559	1.10973	0.113891	0.152077	0.386061	0.466585	0.417178	0.367647	0.418301	0.311275	0.373366	38.4997	0.0199608	0.776971
YDR337W	6964.27	1.22038	55.0478	0.218724	1.61846	0.0986306	-0.497624	0.153648	0.122076	0.877924	1.08727	0.33904	0.725643	0.503623	1.2949	1.28024	0.244832	0.25534	1.09778	0.197473	0.227536	0.403357	0.487452	0.439024	0.388112	0.454545	0.353147	0.356643	22.8967	0.0123716	0.772911
YDR338C	194.712	1.16313	52.3868	0.135679	1.40066	0.0725815	-0.452761	0.103374	0.0829757	0.917024	1.04722	0.336655	0.704693	0.432836	0.928426	0.846209	0.161456	0.268115	1.06028	0.173026	0.222322	0.332226	0.435434	0.493088	0.406235	0.471942	0.391367	0.355396	39.7589	0.0186697	0.753634
YDR341C	20600.6	1.41486	43.057	0.294135	1.75138	0.1502	-0.341055	0.16238	0.167845	0.832155	1.15786	0.750091	0.792765	0.557858	1.33529	1.27592	0.321105	0.112509	1.16841	0.201336	0.237862	0.489051	0.554741	0.575758	0.387699	0.472817	0.324547	0.365733	27.9516	0.0152317	0.773104
YDR342C	7351.96	1.88619	34.2039	0.506063	2.27045	0.243087	-0.113231	0.332719	0.343793	0.656207	1.35069	1.59339	0.835933	0.623836	1.43494	1.13646	0.443654	0.232477	1.20162	0.340984	0.556282	0.546364	0.619091	0.665198	0.41462	0.436842	0.422807	0.384211	26.0874	0.0318376	0.753902
YDR345C	37205.7	1.83437	32.8635	0.500998	2.29659	0.249245	-0.139631	0.395237	0.342021	0.657979	1.32896	1.50204	0.840094	0.627119	1.34549	1.3969	0.440151	0.206112	1.19918	0.350812	0.547521	0.5292	0.60493	0.691983	0.406232	0.430335	0.414462	0.373898	24.7186	0.0118126	0.75914
YDR346C	45224.7	1.26672	45.1419	0.220174	1.63819	0.142989	-0.42569	0.190768	0.134964	0.865036	1.08563	0.434203	0.782197	0.556034	1.2391	1.39342	0.301103	0.116312	1.12465	0.219688	0.212596	0.477276	0.558657	0.548611	0.394317	0.482328	0.340956	0.359667	26.1938	0.0100908	0.786467
YDR347W	2835.84	1.15748	58.5889	0.196648	1.52648	0.1121	-0.5286	0.0864249	0.0775641	0.922436	1.06774	0.271941	0.680604	0.448052	1.06841	1.05253	0.166326	0.419894	1.0719	0.195645	0.276978	0.338194	0.430734	0.456522	0.41433	0.445483	0.395639	0.401869	25.7132	0.0285035	0.762092
YDR348C	1484.98	1.24189	52.092	0.194543	1.55285	0.107547	-0.457344	0.0818144	0.0874605	0.91254	1.05925	0.397578	0.726632	0.464503	1.04982	1.12824	0.202618	0.24195	1.09787	0.11275	0.182121	0.388197	0.483957	0.496454	0.426186	0.458918	0.46493	0.354709	32.1303	0.012018	0.767314
YDR349C	148.811	1.13529	53.9416	0.136422	1.41503	0.0707283	-0.481069	0.13856	0.0736048	0.926395	1.04185	0.254614	0.713496	0.418966	0.932246	1.10732	0.156621	0.191382	1.05478	0.165207	0.190915	0.347105	0.44225	0.467456	0.410515	0.41443	0.459732	0.357383	36.9738	0.0057053	0.745854
YDR352W	6348.36	1.19062	54.4796	0.203957	1.56036	0.102251	-0.513777	0.14971	0.0977198	0.90228	1.07807	0.268695	0.702853	0.427653	0.879335	1.00908	0.158061	0.352463	1.08274	0.202841	0.265868	0.339312	0.422467	0.474747	0.415352	0.451104	0.422713	0.37224	29.6195	0.0121036	0.756112
YDR353W	292122	1.43258	42.8887	0.346582	1.84342	0.187777	-0.370403	0.22897	0.206754	0.793246	1.22108	0.617671	0.765692	0.522727	0.924622	0.713263	0.286696	0.277456	1.15471	0.290918	0.384643	0.508715	0.574093	0.587156	0.456635	0.498433	0.442006	0.429467	27.9965	0.0194368	0.754219
YDR354W	1758.86	1.18966	50.4975	0.199371	1.57498	0.106989	-0.493051	0.152639	0.097475	0.902525	1.07971	0.288394	0.711247	0.435135	0.731135	0.906865	0.162045	0.303974	1.07487	0.22407	0.290525	0.38232	0.448786	0.489796	0.424561	0.494737	0.386842	0.392105	61	0.0036784	0.759384
YDR356W	279.403	1.19212	53.607	0.217912	1.60787	0.0813543	-0.430816	0.0749497	0.0963784	0.903622	1.0433	0.404795	0.744932	0.516757	1.26734	1.00906	0.240549	0.1585	1.12833	0.132283	0.150349	0.40979	0.490523	0.402985	0.342514	0.423729	0.261653	0.342161	38.4524	0.0201924	0.795307
YDR357C	589.438	1.29616	58.2522	0.238317	1.47661	0.0815441	-0.67631	0.248289	0.138336	0.861664	1.11306	0.220763	0.737489	0.474576	0.744164	0.352098	0.167785	0.501237	1.06102	0.360825	0.308621	0.382963	0.461434	0.451613	0.357923	0.418033	0.270492	0.385246	20.1246	0.00374041	0.794105
YDR358W	655.803	1.18259	53.0443	0.165267	1.50838	0.104942	-0.476373	0.1017	0.087577	0.912423	1.04437	0.308586	0.729259	0.470696	0.964823	0.917472	0.199815	0.145981	1.11446	0.113847	0.167066	0.378271	0.455457	0.527132	0.394375	0.477558	0.348294	0.357271	34.8022	0.00315932	0.768497
YDR361C	4590.28	1.30687	47.5065	0.245837	1.57961	0.11806	-0.452628	0.228747	0.173125	0.826875	1.1193	0.387775	0.763197	0.527076	1.33699	1.51874	0.254269	0.250196	1.11356	0.267276	0.305763	0.439568	0.532278	0.439024	0.371025	0.462898	0.286219	0.363958	61	0.0280383	0.793357
YDR362C	1125.07	1.21077	50.3881	0.116882	1.35749	0.06242	-0.441773	0.113895	0.0969717	0.903028	1.04563	0.37526	0.721949	0.448328	1.05145	1.14908	0.168226	0.275349	1.04445	0.167955	0.255536	0.369812	0.460414	0.376543	0.397321	0.456845	0.386905	0.348214	35.6147	0.0190208	0.769392
YDR363W	1885.49	1.20378	50.4923	0.214475	1.61345	0.119987	-0.462453	0.231449	0.130367	0.869633	1.05894	0.338499	0.732747	0.505669	1.21813	1.49244	0.232845	0.317982	1.09123	0.255129	0.249028	0.38434	0.488937	0.406593	0.368421	0.447368	0.315789	0.342105	30.3776	0.000564518	0.783735
YDR363W-A	5592.62	1.53882	52.533	0.569399	2.31962	0.153718	-0.606728	0.36505	0.283395	0.716605	1.28681	0.385634	0.77376	0.541176	1.06027	0.387716	0.245161	0.59433	1.11559	0.497544	0.467264	0.457616	0.549746	0.428571	0.374532	0.494382	0.280899	0.348315	20	0.0434443	0.80803
YDR364C	1629.89	1.19888	54.2415	0.151723	1.47245	0.0771862	-0.479632	0.137821	0.108424	0.891576	1.03724	0.323593	0.730939	0.52027	1.38022	1.44099	0.25956	0.218107	1.07272	0.147984	0.219272	0.365067	0.46221	0.432203	0.386813	0.454945	0.384615	0.320879	38.4673	0.0130332	0.778189
YDR365C	655.803	1.26624	48.4484	0.227232	1.70391	0.135682	-0.414018	0.137471	0.136782	0.863218	1.09067	0.460544	0.772652	0.543974	1.1206	1.19806	0.267814	0.20617	1.1405	0.182383	0.231414	0.475	0.556135	0.562914	0.379512	0.47293	0.302548	0.363057	35.7825	0.0124742	0.798375
YDR368W	14148.3	1.4497	44.1352	0.308262	1.80915	0.147034	-0.369857	0.185592	0.200649	0.799351	1.19531	0.652611	0.784695	0.57	1.39573	1.21369	0.351759	0.197132	1.14032	0.242651	0.342682	0.481639	0.535654	0.485437	0.401709	0.480769	0.371795	0.352564	30.2461	-0.00978653	0.761515
YDR369C	357.977	1.20759	49.7189	0.154265	1.45661	0.0809305	-0.422681	0.160712	0.113529	0.886471	1.04203	0.414918	0.741288	0.508454	1.34888	1.3885	0.254806	0.191716	1.09003	0.185525	0.205015	0.377959	0.470848	0.406926	0.367291	0.395785	0.384075	0.322014	35.5999	0.0047291	0.773752
YDR370C	1040.17	1.24305	50.3123	0.145944	1.44488	0.0726663	-0.455619	0.168278	0.125351	0.874649	1.04977	0.405918	0.735702	0.497653	1.44097	1.57513	0.234803	0.253525	1.06582	0.173085	0.252418	0.353778	0.446489	0.364407	0.365008	0.414027	0.364253	0.316742	30.5215	0.0194783	0.770978
YDR371W	3049.11	1.22883	50.2924	0.193047	1.5165	0.0763558	-0.442675	0.16606	0.132677	0.867323	1.06281	0.400576	0.753115	0.503055	1.3736	1.30651	0.223548	0.256533	1.09171	0.175184	0.275412	0.382568	0.47552	0.371257	0.350294	0.387476	0.320939	0.342466	32.2968	0.0202952	0.781116
YDR372C	1854.04	1.37887	49.7304	0.241977	1.63135	0.144719	-0.3956	0.195491	0.181562	0.818438	1.09984	0.607567	0.769821	0.527108	1.42416	1.52486	0.289861	0.177746	1.12949	0.212897	0.279702	0.44016	0.519227	0.483146	0.363285	0.408696	0.336232	0.344928	34.0134	0.0232391	0.774377
YDR373W	7157.3	1.28282	53.597	0.285115	1.72443	0.168042	-0.533942	0.140907	0.149291	0.850709	1.12512	0.358472	0.751902	0.508287	1.10443	0.993943	0.232207	0.325074	1.11915	0.234682	0.317032	0.399903	0.482171	0.433962	0.378947	0.436842	0.315789	0.384211	21.6379	0.0201658	0.78453
YDR375C	1985.27	1.16884	53.6149	0.172606	1.48783	0.0873194	-0.470314	0.0857712	0.0932139	0.906786	1.08084	0.326632	0.716475	0.457471	0.941545	0.847004	0.183155	0.272036	1.08614	0.172456	0.245999	0.400801	0.485841	0.503497	0.413012	0.453947	0.381579	0.403509	33.5015	-0.0139078	0.764432
YDR376W	1600.22	1.20541	50.2485	0.182416	1.54087	0.0894892	-0.459577	0.177334	0.109267	0.890733	1.06794	0.347007	0.726289	0.475891	1.06626	1.39637	0.201703	0.260189	1.10063	0.200591	0.245541	0.380975	0.480429	0.458333	0.386748	0.438134	0.363083	0.359026	28.2214	0.0260311	0.773082
YDR377W	14599.4	1.68757	41.524	0.594113	2.11606	0.236526	-0.516817	0.368131	0.315266	0.684734	1.30407	0.559411	0.801186	0.622449	1.94042	2.20643	0.427835	0.260189	1.12691	0.384584	0.441199	0.444357	0.53752	0.375	0.39934	0.465347	0.415842	0.316832	20	-0.0124527	0.766197
YDR379C-A	861.143	1.65359	47.3357	0.677161	1.94728	0.200852	-0.577722	0.380727	0.376862	0.623138	1.45968	0.449591	0.735062	0.5	1.3746	1.3223	0.227723	0.591579	1.0682	0.496315	0.566512	0.354036	0.452921	0.333333	0.367089	0.417722	0.316456	0.367089	20	0.0261175	0.776175
YDR379W	253.731	1.18875	51.7386	0.152634	1.46441	0.0862906	-0.439098	0.0883925	0.0836467	0.916353	1.03085	0.37639	0.724071	0.453172	1.10514	1.05231	0.173306	0.234331	1.07723	0.134435	0.20952	0.353374	0.451215	0.404651	0.383878	0.411298	0.387512	0.352825	44.2286	0.0182642	0.772804
YDR380W	6559.55	1.17543	53.7231	0.122647	1.40383	0.0639049	-0.458855	0.124473	0.101245	0.898755	1.04619	0.332031	0.738414	0.502439	1.33703	1.32045	0.237542	0.200438	1.07515	0.137352	0.201489	0.391461	0.477802	0.428571	0.386352	0.458268	0.344882	0.355906	36.7166	0.00888211	0.769464
YDR382W	601592	2.47702	26.6554	1.29526	3.23179	0.388715	-0.0579092	0.634877	0.66865	0.33135	1.73218	1.45711	0.866827	0.666667	1.2836	0.250476	0.502877	0.444568	1.30511	0.599071	0.812461	0.658807	0.732603	0.8125	0.481818	0.636364	0.454545	0.354545	20	0.0225563	0.753619
YDR385W	78122.3	2.29189	27.3471	0.976769	2.82854	0.311817	0.129644	0.579508	0.558561	0.441439	1.77255	2.364	0.829158	0.595561	0.648901	0.30653	0.391654	0.412051	1.25217	0.505476	0.78608	0.630472	0.689753	0.811321	0.444576	0.496437	0.375297	0.461995	25.0905	0.0115405	0.765403
YDR386W	299.519	1.1762	52.4347	0.133616	1.40226	0.0635246	-0.456101	0.113597	0.0974626	0.902537	1.03684	0.321426	0.724935	0.479675	1.14243	1.15857	0.201995	0.226144	1.07359	0.152	0.224387	0.359117	0.448002	0.450331	0.373418	0.438291	0.349684	0.332278	37.7371	0.0123683	0.775526
YDR388W	14599.4	1.2537	49.8372	0.267141	1.7344	0.171801	-0.440074	0.157886	0.10915	0.89085	1.12136	0.407682	0.741595	0.490446	0.959988	0.585245	0.226638	0.3261	1.11716	0.253742	0.230046	0.434108	0.496091	0.546012	0.456432	0.549793	0.429461	0.390041	33.9379	0.0326614	0.76209
YDR389W	1417.94	1.21895	51.4311	0.168411	1.50409	0.10433	-0.44591	0.149578	0.0958136	0.904186	1.05028	0.396862	0.720627	0.469579	1.0831	0.762603	0.210832	0.239632	1.0918	0.206585	0.207212	0.356844	0.451315	0.505682	0.400612	0.429664	0.425076	0.347095	36.8028	0.0177723	0.761753
YDR390C	18815.8	1.19322	52.3021	0.140947	1.44163	0.0809273	-0.454297	0.115309	0.0947117	0.905288	1.0435	0.346204	0.746921	0.500803	1.28223	1.29681	0.234775	0.167908	1.08529	0.13748	0.162894	0.40461	0.492254	0.430108	0.373166	0.438679	0.347484	0.333333	32.4219	0.015462	0.773271
YDR391C	6024.12	1.22063	54.3734	0.211512	1.5616	0.103843	-0.538242	0.142121	0.0970449	0.902955	1.09935	0.263767	0.736168	0.444934	0.601763	0.756231	0.133028	0.260704	1.06931	0.236105	0.270375	0.42084	0.501607	0.52381	0.405172	0.431034	0.362069	0.422414	25.7794	0.0104189	0.779832
YDR392W	1707.57	1.16833	53.8205	0.191621	1.54941	0.0868393	-0.499339	0.169076	0.102568	0.897432	1.08551	0.289859	0.717137	0.484375	1.03848	1.32506	0.20354	0.281971	1.10605	0.212427	0.229972	0.374106	0.477593	0.474359	0.405539	0.477745	0.341246	0.397626	26.1152	0.0260555	0.779874
YDR393W	279.403	1.19695	54.0639	0.209965	1.54212	0.108705	-0.46802	0.139157	0.0992669	0.900733	1.06022	0.368347	0.728167	0.460137	1.04312	1.02744	0.170604	0.321484	1.12027	0.214732	0.234932	0.387714	0.469505	0.5	0.375	0.401316	0.328947	0.394737	33.0579	0.00913957	0.781177
YDR395W	16290.4	1.19266	48.8241	0.179903	1.51853	0.104554	-0.422746	0.118922	0.097688	0.902312	1.06887	0.405786	0.760361	0.502193	1.13183	1.18751	0.236761	0.0865765	1.13054	0.128517	0.139624	0.418841	0.493933	0.489209	0.369703	0.442797	0.288136	0.378178	41.6958	0.0135358	0.775352
YDR398W	33119.4	1.18824	50.4601	0.186732	1.48942	0.103819	-0.443273	0.112209	0.096444	0.903556	1.08623	0.344136	0.727599	0.4624	1.02231	1.12074	0.187097	0.238487	1.10828	0.180715	0.216796	0.423527	0.505085	0.44375	0.417833	0.48056	0.356143	0.416796	35.9473	0.00897671	0.767362
YDR399W	36501.1	1.3571	48.3665	0.314058	1.72362	0.153655	-0.457337	0.190159	0.180091	0.819909	1.21029	0.44533	0.761113	0.5	0.617947	0.708151	0.220401	0.260956	1.1331	0.276671	0.354829	0.497497	0.562318	0.60274	0.411765	0.502262	0.321267	0.411765	26.9512	0.00204645	0.778798
YDR404C	6418.52	1.33349	52.3564	0.276035	1.64799	0.123982	-0.54341	0.210472	0.170174	0.829826	1.14893	0.349416	0.728448	0.497006	1.24193	1.3967	0.234624	0.357606	1.06979	0.281336	0.341537	0.351532	0.455466	0.5	0.389864	0.479532	0.350877	0.339181	20	0.00242963	0.76756
YDR405W	2169.06	1.13434	59.2123	0.172258	1.47937	0.097317	-0.556327	0.153564	0.0923819	0.907618	1.08208	0.196736	0.599564	0.27668	-0.545222	-0.770923	-0.106297	1.14105	1.03546	0.357854	0.476692	0.31857	0.405603	0.526316	0.47782	0.509506	0.365019	0.558935	34.2228	0.0202775	0.768194
YDR407C	258.916	1.15199	51.554	0.124232	1.38264	0.0567997	-0.445643	0.0835418	0.0680128	0.931987	1.03211	0.356174	0.736277	0.484388	1.08679	1.03503	0.219157	0.145625	1.087	0.106775	0.138991	0.385542	0.468537	0.439306	0.364365	0.372382	0.34135	0.379364	42.2748	0.0119994	0.773811
YDR408C	3910.19	1.16142	59.9046	0.200382	1.59333	0.114967	-0.590994	0.0836519	0.0773508	0.922649	1.09919	0.197991	0.656225	0.320574	-0.137868	-0.116167	-0.0289855	0.578759	1.05903	0.253523	0.425172	0.390446	0.458127	0.509434	0.481308	0.551402	0.359813	0.53271	20.7537	0.0267253	0.762028
YDR409W	148.811	1.16205	54.1218	0.132455	1.47706	0.112207	-0.447862	0.116706	0.098384	0.901616	1.03545	0.336476	0.722805	0.478458	1.21366	1.11035	0.216354	0.181578	1.05956	0.120692	0.202107	0.345954	0.436184	0.44186	0.393437	0.429204	0.412611	0.338496	36.1982	0.0192769	0.768318
YDR410C	2687.57	1.2942	52.3684	0.249189	1.68426	0.119902	-0.49736	0.160982	0.145989	0.854011	1.13192	0.388822	0.708143	0.458874	0.899484	0.97582	0.177632	0.415549	1.05789	0.250007	0.402449	0.335652	0.410488	0.368421	0.377964	0.456067	0.305439	0.372385	30.8159	0.0228503	0.767196
YDR412W	2948.57	1.23666	56.4635	0.241372	1.64603	0.0988054	-0.547036	0.135841	0.0980445	0.901955	1.09394	0.29209	0.720532	0.465517	0.455675	0.444876	0.142363	0.510324	1.12465	0.267269	0.287081	0.427577	0.513774	0.423077	0.385816	0.451064	0.276596	0.429787	21.0014	0.0140262	0.799466
YDR416W	2169.06	1.19082	49.8774	0.156372	1.44126	0.0869134	-0.429136	0.156132	0.112398	0.887602	1.03576	0.405588	0.743569	0.495747	1.25594	1.38294	0.228983	0.175771	1.10005	0.14032	0.192231	0.361628	0.454028	0.434389	0.369422	0.431898	0.341094	0.335274	35.3954	0.00205996	0.775921
YDR418W	50307.1	2.41039	27.6223	1.15885	3.06514	0.331971	-0.0263605	0.625056	0.587047	0.412953	1.85026	1.4714	0.856123	0.656442	1.10081	0.864225	0.483474	0.336185	1.27423	0.530361	0.767443	0.637873	0.696548	0.733333	0.426263	0.49697	0.393939	0.387879	20	0.051064	0.765496
YDR419W	1860.34	1.14959	54.382	0.155253	1.51051	0.0888935	-0.474135	0.094771	0.0846842	0.915316	1.04585	0.286812	0.712446	0.444625	1.04455	0.956717	0.147678	0.321173	1.07141	0.168025	0.244925	0.358647	0.448847	0.393548	0.389241	0.441456	0.356013	0.370253	32.2286	0.00327938	0.775732
YDR421W	319.3	1.14952	52.6312	0.130014	1.40846	0.0682348	-0.45148	0.0961717	0.0784566	0.921543	1.02962	0.326195	0.711964	0.451087	0.985558	0.855495	0.168382	0.269451	1.07081	0.149573	0.220163	0.343661	0.439189	0.473251	0.38807	0.428421	0.38	0.355789	39.2295	0.0103772	0.772054
YDR422C	622.843	1.19	51.3598	0.148368	1.46568	0.0968355	-0.435722	0.134083	0.100136	0.899864	1.05103	0.369929	0.73658	0.483627	1.20918	1.36661	0.224464	0.159523	1.08003	0.136193	0.173416	0.368692	0.464245	0.427184	0.400409	0.445399	0.406135	0.349693	41.2294	0.0140251	0.770376
YDR423C	622.843	1.13018	58.3345	0.155727	1.45822	0.0878444	-0.518731	0.0763533	0.0700324	0.929968	1.0516	0.223291	0.687526	0.423559	0.694128	0.440581	0.124921	0.423144	1.06092	0.187047	0.260649	0.33693	0.432374	0.467391	0.421353	0.469438	0.396088	0.398533	32.1093	0.0110019	0.773113
YDR425W	1797.08	1.15667	50.921	0.181769	1.5155	0.109188	-0.471222	0.158703	0.0872669	0.912733	1.04564	0.282474	0.735894	0.475329	1.02499	1.14106	0.204323	0.226739	1.09444	0.21077	0.179828	0.38418	0.458253	0.452514	0.364267	0.3696	0.3504	0.3728	48.9825	0.0141352	0.773973
YDR427W	12445.9	1.33479	45.8581	0.279749	1.67425	0.132965	-0.397345	0.244398	0.178452	0.821548	1.11251	0.515903	0.794906	0.547368	1.5357	1.29722	0.305051	0.167503	1.16518	0.274114	0.229903	0.436689	0.531725	0.435644	0.336726	0.402036	0.274809	0.333333	34.6687	0.0068011	0.781756
YDR430C	6139.31	1.19758	49.361	0.15354	1.48678	0.0826114	-0.435534	0.130408	0.0874389	0.912561	1.04856	0.400783	0.742527	0.48702	1.21331	1.36813	0.216495	0.129644	1.10742	0.120213	0.165505	0.393565	0.477985	0.494624	0.387934	0.457027	0.345804	0.360971	35.9667	0.0135684	0.772415
YDR432W	78656.5	1.85613	37.3764	0.663199	2.48522	0.29379	-0.161003	0.336868	0.349611	0.650389	1.36862	1.35994	0.799421	0.615196	1.33729	1.10036	0.426309	0.270782	1.26325	0.361931	0.461569	0.517331	0.585281	0.622642	0.479871	0.611111	0.514493	0.31401	25.1107	0.0126641	0.760334
YDR434W	7523.61	1.26919	50.5998	0.158338	1.45457	0.0899328	-0.422574	0.139027	0.129652	0.870348	1.05465	0.503551	0.765576	0.499025	1.44577	1.33567	0.238519	0.19574	1.09201	0.161632	0.235005	0.395435	0.476611	0.417219	0.362672	0.455056	0.318352	0.314607	35.2226	0.0198115	0.767262
YDR436W	189.135	1.13666	54.8593	0.159456	1.50318	0.1015	-0.477406	0.0872651	0.0654174	0.934583	1.04855	0.27665	0.67705	0.401734	0.836946	1.00882	0.120085	0.289304	1.06592	0.130977	0.237921	0.350889	0.428745	0.439394	0.440376	0.438028	0.469014	0.414085	37.8653	0.0175136	0.755345
YDR437W	752.326	1.30017	43.3902	0.433523	1.91438	0.180608	-0.59351	0.29685	0.159402	0.840598	1.20257	0.307355	0.675392	0.341085	0.0136356	0.186067	0.0192308	0.613632	1.06881	0.399025	0.474476	0.348326	0.432268	0.558824	0.42381	0.428571	0.357143	0.485714	20	0.041271	0.755122
YDR439W	1390.9	1.27735	50.8523	0.251643	1.62943	0.125008	-0.468775	0.202756	0.117599	0.882401	1.0832	0.385255	0.720163	0.44186	1.168	1.16612	0.151381	0.409503	1.08636	0.285222	0.313663	0.350818	0.450976	0.3875	0.365034	0.412104	0.345821	0.337176	27.9824	0.0381423	0.773071
YDR440W	2156.94	1.19383	52.1333	0.14512	1.41566	0.0703022	-0.463806	0.10701	0.083105	0.916895	1.04817	0.340173	0.725419	0.435088	0.818616	0.9262	0.13557	0.280804	1.07786	0.157054	0.246655	0.370591	0.461766	0.487013	0.375143	0.396907	0.35567	0.372852	31.992	0.028473	0.776462
YDR441C	936.776	1.31855	51.6625	0.320316	1.70595	0.16876	-0.545057	0.21392	0.136301	0.863699	1.14692	0.325962	0.720507	0.463687	0.916563	0.794274	0.188161	0.398245	1.09589	0.319721	0.332179	0.402745	0.474791	0.433962	0.41989	0.541436	0.342541	0.375691	29.0295	0.0152617	0.762204
YDR444W	2071.55	1.12262	55.9046	0.121509	1.38774	0.061998	-0.479097	0.0890451	0.0721454	0.927855	1.03102	0.252254	0.698051	0.466967	1.01458	1.08467	0.187488	0.309936	1.05336	0.155255	0.223775	0.353816	0.454185	0.406593	0.402717	0.47016	0.349345	0.388646	31.1891	0.0195549	0.769615
YDR448W	1720.43	1.24862	50.8632	0.22562	1.6143	0.110536	-0.456348	0.131759	0.117673	0.882327	1.10322	0.408623	0.703113	0.463183	0.783763	0.861878	0.168353	0.406093	1.09164	0.213026	0.296647	0.366838	0.448639	0.415254	0.414747	0.467742	0.364055	0.412442	25.5387	0.02439	0.786384
YDR449C	7523.61	1.26094	46.1992	0.204064	1.50344	0.0764682	-0.441569	0.179027	0.120975	0.879025	1.08857	0.431914	0.763697	0.522565	1.3031	1.38815	0.247661	0.226101	1.11211	0.222852	0.239862	0.424745	0.494894	0.381679	0.335606	0.372727	0.256818	0.377273	61	0.0134084	0.791803
YDR452W	319.3	1.13351	52.9877	0.151751	1.45251	0.0773248	-0.471353	0.101188	0.0773214	0.922679	1.04346	0.290804	0.728481	0.484472	1.0414	1.09758	0.19645	0.199315	1.09234	0.137444	0.181476	0.411878	0.481621	0.426966	0.384768	0.449555	0.318991	0.385757	30.4881	0.0164721	0.780813
YDR453C	4824.36	1.59735	39.4528	0.401088	1.915	0.190568	-0.402822	0.258747	0.220161	0.779839	1.23424	0.645565	0.77935	0.520833	1.32388	1.45801	0.273206	0.281382	1.15891	0.322881	0.397557	0.483801	0.566564	0.46875	0.418367	0.489796	0.367347	0.397959	22.8396	0.000243362	0.762793
YDR454C	20507.3	1.57463	42.8248	0.409226	1.96121	0.209427	-0.406119	0.305549	0.231449	0.768551	1.23999	0.629656	0.790394	0.546448	1.1402	1.40781	0.311203	0.208649	1.18137	0.332947	0.375657	0.510201	0.596302	0.596774	0.4082	0.433155	0.390374	0.40107	61	0.00663095	0.773614
YDR456W	521.132	1.20416	51.4473	0.129505	1.41721	0.0740686	-0.445741	0.111835	0.0955814	0.904419	1.04582	0.40373	0.745823	0.485246	1.26909	1.15075	0.238788	0.139216	1.09336	0.119748	0.17185	0.397354	0.484382	0.443902	0.384413	0.420221	0.366509	0.366509	34.7699	0.00314494	0.757049
YDR457W	357.977	1.17144	49.6477	0.114377	1.37629	0.07092	-0.416048	0.102483	0.0813458	0.918654	1.02334	0.469978	0.742334	0.492279	1.2254	1.29026	0.226936	0.0612191	1.08903	0.0793391	0.124677	0.3888	0.474518	0.467577	0.372501	0.45104	0.325581	0.340881	46.3984	0.0165751	0.773965
YDR458C	1253.62	1.26011	47.8316	0.173562	1.53642	0.0979665	-0.406886	0.217521	0.146337	0.853663	1.04382	0.457718	0.752294	0.536434	1.55667	1.79651	0.279518	0.224504	1.0997	0.204386	0.271617	0.365497	0.452124	0.447552	0.360483	0.449472	0.339367	0.292609	61	0.0146094	0.781558
YDR460W	3049.11	1.20158	54.6084	0.229983	1.61592	0.0956853	-0.508005	0.149453	0.0973606	0.902639	1.09558	0.28789	0.692852	0.450479	0.417559	0.24774	0.123567	0.573675	1.07786	0.288596	0.317121	0.368583	0.463815	0.567901	0.395639	0.436137	0.274143	0.476636	24.549	0.00992811	0.793118
YDR461W	28940.6	2.08333	22.7717	1.35449	3.02225	0.363443	-0.692355	0.619964	0.58723	0.41277	1.74638	0.458113	0.798712	0.529412	0.785748	0.879271	0.272727	0.572093	1.16141	0.58153	0.768543	0.561581	0.618253	0.636364	0.453704	0.444444	0.472222	0.444444	20	0.061363	0.776436
YDR462W	6278.44	1.27817	60.572	0.336902	1.76193	0.168058	-0.602686	0.293034	0.156955	0.843045	1.19524	0.310743	0.633736	0.35	-0.0286258	0.432115	0.0258698	0.814006	1.10886	0.403127	0.489509	0.328579	0.412091	0.424242	0.462585	0.469388	0.37415	0.544218	20	0.00805103	0.765462
YDR463W	1308.97	1.1052	56.6186	0.140443	1.39268	0.0886664	-0.513065	0.0584821	0.0530118	0.946988	1.03945	0.177269	0.713661	0.429412	0.611599	0.673306	0.123494	0.219952	1.08266	0.129216	0.171066	0.389666	0.467573	0.470199	0.4149	0.431599	0.396917	0.416185	61	0.0250999	0.774809
YDR465C	1603.79	1.21549	51.465	0.172828	1.51625	0.111381	-0.478722	0.107033	0.0936456	0.906354	1.06978	0.362806	0.743251	0.502525	1.06507	1.04675	0.225933	0.179009	1.09821	0.146479	0.210688	0.416067	0.496879	0.55	0.399676	0.497573	0.313107	0.38835	30.8797	0.012404	0.779762
YDR469W	936.776	1.30233	58.3614	0.256813	1.75198	0.130641	-0.558103	0.205976	0.163882	0.836118	1.10086	0.370667	0.729943	0.476471	1.15779	0.564953	0.185976	0.600799	1.04713	0.298569	0.3706	0.370577	0.459843	0.404255	0.367619	0.462857	0.32	0.32	61	0.0281894	0.788352
YDR472W	8349.1	1.28752	53.6411	0.240114	1.6168	0.134888	-0.46626	0.127027	0.13957	0.86043	1.1088	0.433063	0.720277	0.476364	1.20976	1.14902	0.221972	0.345321	1.10127	0.209575	0.31819	0.348258	0.452228	0.45	0.404005	0.452297	0.424028	0.335689	31.5184	0.0294199	0.758579
YDR473C	432.397	1.25864	50.9259	0.184156	1.51402	0.0656019	-0.447794	0.123574	0.115256	0.884744	1.05977	0.454947	0.734228	0.490022	1.17473	1.02487	0.192982	0.357355	1.10629	0.194071	0.25029	0.385178	0.474812	0.422018	0.367448	0.454158	0.302772	0.345416	32.4671	0.0108313	0.789639
YDR476C	2120.45	1.28915	59.1804	0.192897	1.57423	0.125434	-0.497755	0.212416	0.183121	0.816879	1.09776	0.360716	0.569549	0.242009	-1.01073	-1.32137	-0.117218	1.2189	0.995859	0.395692	0.646847	0.322691	0.381914	0.618421	0.522321	0.558036	0.361607	0.647321	45.1044	0.00742123	0.745307
YDR477W	589.438	1.17968	49.8425	0.163154	1.4909	0.0828717	-0.453087	0.111143	0.0899221	0.910078	1.07199	0.348821	0.746856	0.485997	1.05375	1.16241	0.208958	0.144685	1.1019	0.127132	0.185399	0.414804	0.489687	0.486034	0.395471	0.453397	0.338073	0.394945	33.2299	0.0295411	0.780056
YDR478W	172.148	1.31406	48.2124	0.390845	1.69382	0.15144	-0.519921	0.25745	0.153407	0.846593	1.15428	0.351817	0.697276	0.439791	0.758725	0.671211	0.137097	0.630467	1.0932	0.382469	0.391094	0.324872	0.41164	0.405405	0.385522	0.39899	0.358586	0.39899	25.1997	0.010635	0.780915
YDR479C	5040.26	1.11605	53.3262	0.148422	1.44976	0.0724867	-0.487178	0.12936	0.0695854	0.930415	1.04422	0.256494	0.70073	0.444023	0.878202	0.723434	0.166825	0.352221	1.0777	0.214889	0.22513	0.346879	0.438099	0.493243	0.397714	0.440433	0.366426	0.386282	36.1659	0.0125074	0.764969
YDR480W	1308.97	1.26048	52.1528	0.21053	1.5951	0.129207	-0.477217	0.134953	0.118705	0.881295	1.10482	0.385144	0.73758	0.498403	1.23851	1.16304	0.229763	0.330528	1.09797	0.204485	0.276399	0.389753	0.469591	0.394737	0.408669	0.455108	0.386997	0.383901	61	0.0188333	0.774748
YDR481C	3060.23	1.19728	49.1176	0.167212	1.45456	0.0966643	-0.458778	0.121654	0.0801057	0.919894	1.08548	0.333516	0.719337	0.444043	0.716108	0.854213	0.160191	0.224536	1.08426	0.203098	0.208826	0.405811	0.483233	0.578616	0.438163	0.508834	0.378092	0.427562	32.6236	0.0324985	0.768359
YDR482C	555.549	1.20769	61	0.286842	1.59053	0.128026	-0.653833	0.257987	0.127416	0.872584	1.13258	0.186283	0.542322	0.305344	-0.431267	-0.565241	-0.0571152	1.19837	1.00379	0.432616	0.590036	0.243467	0.34613	0.666667	0.516049	0.6	0.4	0.548148	28.3813	0.042231	0.766297
YDR483W	13025.3	1.2919	44.9138	0.264172	1.71445	0.156326	-0.420391	0.206369	0.15154	0.84846	1.12413	0.467098	0.781854	0.543735	1.01319	1.18246	0.282306	0.16263	1.15302	0.205315	0.27008	0.457174	0.525548	0.585526	0.398944	0.438914	0.355204	0.402715	61	0.0204199	0.784016
YDR484W	3126.74	1.26776	48.0421	0.178294	1.48069	0.0931668	-0.418076	0.178825	0.132892	0.867108	1.05439	0.460188	0.770679	0.507962	1.38037	1.37039	0.232139	0.185643	1.10091	0.191	0.238933	0.378433	0.475829	0.412371	0.332813	0.377535	0.296412	0.324493	33.4048	0.0156325	0.785427
YDR485C	357.977	1.20597	50.5017	0.164506	1.50734	0.110393	-0.432797	0.141841	0.102521	0.897479	1.04407	0.392166	0.742034	0.491656	1.14333	1.22701	0.209186	0.172054	1.11231	0.176054	0.202513	0.390415	0.481071	0.511494	0.386583	0.475472	0.353459	0.330818	47.7815	0.0185236	0.780304
YDR486C	2108.25	1.18093	59.5995	0.44066	1.93108	0.212796	-0.555015	0.194279	0.087907	0.912093	1.12153	0.266068	0.710443	0.408257	0.368733	0.20274	0.0697115	0.581137	1.138	0.333402	0.321134	0.412335	0.477452	0.525424	0.403202	0.471616	0.275109	0.462882	23.5438	0.0157231	0.789027
YDR487C	5458.44	1.32516	51.3591	0.277204	1.74939	0.138373	-0.491593	0.189733	0.172554	0.827446	1.16246	0.411565	0.740329	0.51	1.10725	1.0791	0.26408	0.299833	1.10297	0.238078	0.346729	0.441614	0.524094	0.393443	0.445513	0.524038	0.418269	0.394231	20	0.0285691	0.762798
YDR488C	752.326	1.04819	60.2923	0.11087	1.37435	0.0631575	-0.532523	0.0304739	0.031039	0.968961	1.04567	0.149634	0.596665	0.35098	0.0528824	-0.0355605	0.0305101	0.859543	1.01227	0.23531	0.395206	0.309542	0.400026	0.516949	0.500938	0.574109	0.395872	0.532833	40.364	0.0392246	0.756135
YDR493W	279.403	1.35149	57.1504	0.322796	1.68502	0.158466	-0.619065	0.180965	0.160203	0.839797	1.19664	0.340209	0.697513	0.416667	0.700242	0.376545	0.125911	0.448984	1.06441	0.327475	0.357652	0.343434	0.450341	0.517241	0.439024	0.487805	0.422764	0.406504	20	0.0039468	0.761326
YDR495C	2265.49	1.18728	52.3518	0.146733	1.44498	0.0815098	-0.43369	0.114779	0.107232	0.892768	1.0235	0.387802	0.740465	0.492929	1.24243	1.17353	0.20841	0.290839	1.07296	0.160493	0.246644	0.361224	0.460406	0.355932	0.333333	0.411474	0.272008	0.316518	38.2334	0.0104991	0.787179
YDR496C	21522.2	1.37074	43.5479	0.260693	1.67747	0.138832	-0.349713	0.202455	0.173219	0.826781	1.12205	0.640491	0.796406	0.545879	1.42591	1.52544	0.302687	0.091379	1.16292	0.210721	0.221398	0.463862	0.534396	0.5	0.360264	0.446646	0.317073	0.317073	34.8069	0.0154052	0.778879
YDR498C	4910.37	1.13699	58.0928	0.21313	1.57999	0.11826	-0.516037	0.11151	0.0832056	0.916794	1.07898	0.220833	0.682466	0.394102	0.463956	0.235591	0.082544	0.593395	1.08916	0.239439	0.307927	0.363614	0.4401	0.440476	0.423847	0.490862	0.318538	0.462141	47.1675	0.00382723	0.770809
YDR499W	606.198	1.18808	52.1833	0.133606	1.37842	0.0633928	-0.436969	0.139756	0.111967	0.888033	1.043	0.379315	0.732897	0.471567	1.08827	1.14467	0.192939	0.280707	1.08123	0.166029	0.218359	0.352866	0.459782	0.376543	0.355199	0.433735	0.289157	0.342704	35.2666	0.0175918	0.773947
YDR502C	22035.3	1.90897	32.8187	0.599727	2.37194	0.264851	-0.142941	0.400502	0.375774	0.624226	1.41676	1.31867	0.829626	0.595174	1.18599	1.20399	0.386594	0.250418	1.2056	0.375188	0.56665	0.547216	0.62769	0.680328	0.420139	0.5	0.398438	0.361979	23.3123	0.00903399	0.765713
YDR503C	299.519	1.18688	53.9961	0.189366	1.50008	0.0923301	-0.516883	0.090607	0.0937184	0.906282	1.10122	0.32061	0.687115	0.365759	0.387528	0.327835	0.0568949	0.478362	1.04874	0.235017	0.358477	0.358914	0.43193	0.463768	0.40146	0.405109	0.361314	0.437956	24.43	0.0111419	0.766529
YDR505C	258.916	1.19501	51.9191	0.218777	1.64751	0.137986	-0.43715	0.0949895	0.0947755	0.905225	1.06262	0.395203	0.746874	0.507937	1.33427	1.16966	0.238185	0.204503	1.10621	0.140556	0.211607	0.404292	0.480209	0.391304	0.370591	0.411415	0.330559	0.369798	36.2145	0.0232433	0.784375
YDR506C	589.438	1.06245	57.0314	0.110313	1.37148	0.0485721	-0.508537	0.0762846	0.048832	0.951168	1.02393	0.183498	0.716766	0.447917	0.814265	0.890193	0.151812	0.162327	1.05456	0.112067	0.143506	0.385902	0.475384	0.457831	0.401864	0.460526	0.345395	0.399671	33.3166	0.00643743	0.771543
YDR507C	736.465	1.2662	48.008	0.182351	1.55857	0.100267	-0.399647	0.130088	0.111708	0.888292	1.0614	0.531649	0.747217	0.516503	1.28639	1.30406	0.268062	0.109451	1.12853	0.123484	0.174438	0.409901	0.48782	0.5	0.379159	0.449212	0.366025	0.322242	39.6611	0.00921885	0.770218
YDR508C	10634.4	1.2549	48.0325	0.176981	1.53987	0.109855	-0.408743	0.191005	0.132759	0.867241	1.08161	0.50869	0.751743	0.521395	1.2772	1.36562	0.284643	0.138728	1.11422	0.170985	0.223411	0.414975	0.489488	0.557522	0.411262	0.457014	0.401207	0.375566	31.5536	0.0118194	0.761207
YDR510W	2937.35	1.75286	37.9484	0.718133	2.19919	0.246559	-0.463517	0.337372	0.337219	0.662781	1.47787	0.61207	0.749525	0.463918	0.221307	0.0392788	0.162416	0.523392	1.17897	0.480467	0.583527	0.512008	0.56631	0.724138	0.432343	0.485149	0.326733	0.485149	20	-0.0177227	0.781501
YDR511W	194.712	1.19588	61	0.265837	1.57023	0.116586	-0.663862	0.134916	0.119993	0.880007	1.1535	0.201992	0.665406	0.370079	0.0258893	0.32187	0.030303	0.595703	1.09959	0.287927	0.401438	0.345642	0.42432	0.666667	0.426065	0.496241	0.278195	0.503759	61	0.0140648	0.776465
YDR513W	31400.1	1.48452	41.2362	0.395052	1.81562	0.178896	-0.50918	0.31023	0.231335	0.768665	1.24986	0.452767	0.762765	0.492857	0.819894	0.304613	0.225455	0.405072	1.1306	0.384971	0.406011	0.468226	0.537831	0.446809	0.384615	0.412587	0.314685	0.426573	20	0.0417936	0.773257
YDR514C	124.51	1.19458	51.1577	0.14826	1.42305	0.0659055	-0.471043	0.125878	0.0931796	0.90682	1.05518	0.343307	0.709644	0.435345	0.864902	1.04042	0.130771	0.420522	1.06631	0.198797	0.287198	0.369939	0.446628	0.376068	0.391994	0.438923	0.341615	0.395445	31.6726	0.0167112	0.781545
YDR515W	861.143	1.2318	48.5919	0.227264	1.54507	0.10497	-0.452285	0.139532	0.119144	0.880856	1.05438	0.362743	0.772301	0.509217	1.29783	1.39595	0.229656	0.243148	1.1177	0.192439	0.205401	0.412336	0.498548	0.445161	0.34601	0.344519	0.355705	0.337808	61	0.0198389	0.79131
YDR516C	10566	1.22136	53.281	0.203966	1.58758	0.123941	-0.448497	0.0656348	0.0906769	0.909323	1.11206	0.397919	0.707856	0.442623	0.642266	0.555756	0.167984	0.297521	1.116	0.172427	0.278262	0.426682	0.493285	0.573333	0.441333	0.474	0.384	0.466	30.3743	0.0190456	0.762856
YDR517W	2733.41	1.148	57.3644	0.169903	1.54368	0.113504	-0.531443	0.0516511	0.0538826	0.946117	1.07721	0.230008	0.665964	0.396175	0.161898	0.00335791	0.0870912	0.537756	1.07106	0.1995	0.330085	0.369757	0.446411	0.591398	0.476703	0.545699	0.397849	0.486559	61	0.0242345	0.761894
YDR519W	5402.82	1.55207	42.3259	0.425631	1.83939	0.179302	-0.469328	0.440601	0.287876	0.712124	1.26413	0.508753	0.766258	0.515385	1.40205	1.61982	0.292797	0.275022	1.13975	0.393079	0.396476	0.439669	0.5315	0.380952	0.417284	0.503704	0.407407	0.340741	20	0.0121329	0.747512
YDR520C	936.776	1.16485	53.1629	0.124789	1.35821	0.068548	-0.452863	0.0947637	0.0910217	0.908978	1.03078	0.326225	0.728627	0.486702	1.20676	1.12828	0.207392	0.305836	1.06203	0.153017	0.248358	0.36088	0.448149	0.37069	0.364421	0.396373	0.341969	0.354922	36.6594	0.0150384	0.783355
YDR522C	238.012	1.21698	49.6885	0.190949	1.5224	0.0874196	-0.453143	0.154882	0.111077	0.888923	1.05575	0.357333	0.76198	0.506122	1.33791	1.25252	0.240784	0.183467	1.10814	0.182725	0.203116	0.41569	0.488871	0.449664	0.341965	0.394422	0.296813	0.334661	38.0008	0.0113523	0.77896
YDR524C	395.628	1.24355	50.6432	0.163605	1.44054	0.0821722	-0.443975	0.156963	0.123608	0.876392	1.05593	0.410564	0.755265	0.5	1.54173	1.62513	0.24779	0.195583	1.08506	0.169264	0.222404	0.361546	0.457892	0.376923	0.357538	0.356846	0.387967	0.327801	30.3927	0.0167005	0.773729
YDR525W-A	20406.6	1.49313	57.6767	0.595676	1.95361	0.226788	-0.673044	0.345918	0.293998	0.706002	1.38327	0.364861	0.668474	0.368421	0.619029	0.337632	0.0557377	0.75614	1.08204	0.483522	0.587353	0.347937	0.414556	0.46875	0.43038	0.468354	0.341772	0.481013	20	-0.0214204	0.760991
YDR527W	688.352	1.18875	52.495	0.171624	1.49718	0.0968349	-0.484988	0.101468	0.092938	0.907062	1.05607	0.312384	0.734405	0.465882	0.860922	0.671587	0.157699	0.298882	1.11164	0.167061	0.245444	0.420133	0.496422	0.446602	0.394077	0.489749	0.302961	0.389522	25.939	0.0281785	0.787418
YDR528W	258.916	1.25405	50.1564	0.208461	1.61762	0.135565	-0.455893	0.11813	0.112151	0.887849	1.06424	0.393425	0.74314	0.474699	1.21453	1.07572	0.206792	0.253548	1.09926	0.200464	0.236842	0.371619	0.459988	0.460784	0.383767	0.411348	0.406619	0.333333	61	0.0183227	0.772017
YDR529C	10077.5	1.53913	48.1383	0.488023	1.89185	0.213031	-0.518002	0.268155	0.215999	0.784001	1.30433	0.492527	0.726214	0.451613	0.613558	0.911849	0.168196	0.376822	1.11966	0.382895	0.463476	0.434137	0.495467	0.527778	0.425197	0.488189	0.338583	0.448819	20	0.00345066	0.770433
YDR530C	1771.62	1.11617	52.6748	0.186807	1.49357	0.111081	-0.554773	0.100334	0.0560818	0.943918	1.06549	0.167404	0.700725	0.436306	0.480008	0.697322	0.125206	0.3292	1.08778	0.19585	0.25088	0.369445	0.432364	0.541667	0.436923	0.516923	0.329231	0.464615	31.8021	0.0129068	0.775604
YDR531W	6185.58	1.17447	54.4635	0.203468	1.56637	0.0896263	-0.493183	0.129437	0.102125	0.897875	1.06183	0.290017	0.73798	0.488636	1.11162	1.0453	0.217108	0.306733	1.08198	0.187344	0.242291	0.390911	0.48026	0.445312	0.376022	0.405995	0.365123	0.356948	33.0011	0.0108308	0.769745
YDR532C	376.921	1.20675	52.9181	0.196687	1.53957	0.0870389	-0.485798	0.184443	0.116087	0.883913	1.05187	0.321288	0.730601	0.477212	1.08815	1.07961	0.172267	0.470864	1.08458	0.262405	0.304311	0.376575	0.462364	0.290698	0.339394	0.412987	0.241558	0.363636	61	0.0147752	0.794486
YDR533C	357.977	1.4177	46.9038	0.262475	1.69044	0.170073	-0.450954	0.227203	0.178551	0.821449	1.11074	0.500003	0.788044	0.551282	1.63834	1.60312	0.312227	0.193231	1.11301	0.273719	0.331371	0.446613	0.550689	0.511905	0.407876	0.506329	0.383966	0.333333	21.8978	0.00676225	0.766085
YDR538W	1746.07	1.30461	52.2915	0.192318	1.49704	0.0944665	-0.484465	0.159085	0.143183	0.856817	1.11433	0.418113	0.727052	0.457265	1.26154	1.29897	0.218061	0.232887	1.07445	0.20255	0.275008	0.378237	0.449017	0.484375	0.421488	0.466942	0.46281	0.334711	28.8481	0.0172265	0.739435
YDR539W	861.143	1.24548	46.7243	0.178258	1.50835	0.0937917	-0.433864	0.170051	0.126325	0.873675	1.07467	0.410865	0.758047	0.518595	1.31777	1.46861	0.269211	0.13254	1.09791	0.177542	0.20523	0.397752	0.476534	0.48227	0.404241	0.497018	0.375746	0.33996	37.7682	0.00269836	0.765221
YDR540C	172.148	1.50802	42.7688	0.415632	1.98478	0.156301	-0.461249	0.282952	0.211197	0.788803	1.17406	0.591257	0.766488	0.532544	1.61121	1.63952	0.266821	0.407255	1.11805	0.329204	0.389908	0.413205	0.46554	0.469388	0.361266	0.407821	0.346369	0.329609	24.0517	0.00694153	0.781582
YEL001C	7108.89	1.36714	46.6397	0.277923	1.64363	0.140499	-0.465279	0.24534	0.169766	0.830234	1.1631	0.440893	0.748766	0.479452	1.22037	1.47719	0.209705	0.325576	1.06902	0.306813	0.312993	0.410907	0.487275	0.465753	0.394074	0.444444	0.373333	0.364444	21.0136	-0.0031059	0.767622
YEL002C	14902.6	1.26503	49.6931	0.20486	1.57456	0.105961	-0.446707	0.125834	0.121759	0.878241	1.08851	0.417807	0.734757	0.49642	1.20005	1.11424	0.230629	0.312154	1.08834	0.203271	0.29392	0.413	0.476388	0.489209	0.386047	0.44186	0.353488	0.362791	28.1552	0.018873	0.773701
YEL006W	1629.89	1.26024	50.478	0.161148	1.50141	0.104376	-0.470189	0.218218	0.14365	0.85635	1.05589	0.380318	0.733121	0.492308	1.59133	1.73782	0.247434	0.281481	1.04691	0.226428	0.304403	0.338409	0.437371	0.425926	0.39005	0.450746	0.408955	0.310448	26.9149	0.0187814	0.747729
YEL007W	1707.57	1.24561	47.5321	0.183854	1.59953	0.185613	-0.431607	0.185337	0.115278	0.884722	1.05239	0.439664	0.764051	0.505376	1.39274	1.35488	0.244279	0.224179	1.04745	0.199246	0.254544	0.384623	0.468176	0.423792	0.382382	0.388889	0.430931	0.327327	37.2001	0.0212801	0.769634
YEL011W	1225.72	1.18282	49.9418	0.170121	1.50337	0.106527	-0.441116	0.152404	0.0982798	0.90172	1.06254	0.382166	0.742947	0.493314	1.06228	1.14331	0.223235	0.200383	1.10618	0.183442	0.190257	0.406614	0.494802	0.547718	0.409564	0.471591	0.356534	0.400568	29.6477	0.0141778	0.77409
YEL013W	5682.63	1.40622	44.8415	0.237151	1.64572	0.132074	-0.340469	0.189334	0.184557	0.815443	1.11288	0.685329	0.789275	0.558099	1.7569	1.80086	0.341639	0.083693	1.1191	0.174553	0.252537	0.418192	0.500134	0.44375	0.378316	0.475779	0.366782	0.292388	30.9219	0.0235101	0.764731
YEL015W	2343.07	1.21106	51.0786	0.226638	1.65564	0.126614	-0.44808	0.145304	0.112812	0.887188	1.07806	0.368638	0.737683	0.490672	1.05868	1.10645	0.220927	0.222973	1.11621	0.155632	0.20832	0.405851	0.488993	0.481481	0.394434	0.475499	0.350272	0.357532	31.1156	0.0239534	0.772262
YEL017C-A	74715.5	2.46622	27.0702	1.41367	3.43311	0.393508	-0.571357	0.504434	0.598449	0.401551	1.83102	0.884162	0.837985	0.625	1.5659	1.34942	0.472141	0.513934	1.23703	0.57066	0.748408	0.529758	0.58303	0.705882	0.379845	0.348837	0.418605	0.372093	20	0.00401286	0.746875
YEL017W	1295.19	1.13684	59.0007	0.199605	1.50522	0.127502	-0.53261	0.124071	0.0763692	0.923631	1.0835	0.211084	0.654083	0.368902	-0.00209016	0.152777	0.0383275	0.752209	1.06022	0.281455	0.387023	0.352932	0.426675	0.484536	0.43818	0.418398	0.362018	0.534125	27.6114	0.0191286	0.768807
YEL018W	936.776	1.19555	50.7399	0.192968	1.48634	0.0806231	-0.510916	0.138276	0.0969634	0.903037	1.10262	0.272972	0.677987	0.39777	-0.0286248	-0.34617	0.0808511	0.605342	1.07705	0.311252	0.34895	0.347831	0.44761	0.606557	0.408602	0.462366	0.297491	0.46595	26.229	0.0272053	0.774046
YEL019C	2801.8	1.23662	54.6374	0.197685	1.56018	0.135949	-0.511901	0.134416	0.128167	0.871833	1.07201	0.325512	0.738063	0.455598	0.944292	0.783552	0.156951	0.316369	1.08151	0.196444	0.297	0.373777	0.462527	0.492308	0.395755	0.456929	0.363296	0.367041	61	0.00256649	0.774093
YEL022W	7696.48	1.17418	51.7431	0.14914	1.45078	0.0868169	-0.428923	0.0805003	0.0812685	0.918732	1.03229	0.396536	0.750465	0.485654	1.1915	1.04106	0.213202	0.127868	1.10578	0.0952952	0.139123	0.4057	0.486469	0.409429	0.354581	0.397533	0.312543	0.353667	40.7941	0.0245	0.776253
YEL027W	8450.96	2.26124	31.8529	0.886983	2.99392	0.342807	-0.0689911	0.534405	0.545004	0.454996	1.57224	1.50703	0.855692	0.643312	1.59894	0.561038	0.49283	0.354015	1.23166	0.495864	0.699863	0.536071	0.613721	0.716216	0.43125	0.4875	0.45	0.35625	20	0.0256916	0.734279
YEL031W	1872.93	1.38983	43.4054	0.223871	1.68089	0.137794	-0.323147	0.161031	0.158161	0.841839	1.11463	0.838303	0.79199	0.561433	1.57363	1.53123	0.344179	0.0779237	1.15868	0.157514	0.240237	0.460907	0.533599	0.553885	0.393416	0.460082	0.373663	0.346502	35.2931	0.0168251	0.762433
YEL032W	35100	1.25564	47.6083	0.176671	1.55034	0.115349	-0.408589	0.138143	0.0954108	0.904589	1.09233	0.50622	0.723969	0.466387	0.835167	0.987161	0.206973	0.172357	1.10301	0.175112	0.19844	0.41963	0.49678	0.572993	0.440439	0.515963	0.406797	0.398558	37.0939	0.0225808	0.757411
YEL037C	10895.7	1.22214	52.2696	0.206001	1.61939	0.176878	-0.472384	0.167622	0.130025	0.869975	1.08729	0.354832	0.722682	0.487113	1.01044	1.16844	0.233141	0.214001	1.11607	0.190411	0.233049	0.407424	0.479523	0.53271	0.474874	0.60804	0.449749	0.366834	38.1319	0.011699	0.75114
YEL038W	2847.16	1.33675	55.9868	0.258372	1.63741	0.181938	-0.51268	0.154318	0.126155	0.873845	1.11747	0.421945	0.666178	0.391111	-0.0759825	-0.281265	0.0664395	0.835824	1.07102	0.34878	0.491256	0.377042	0.453806	0.573529	0.465492	0.502203	0.343612	0.550661	25.4664	0.00647764	0.770688
YEL039C	1308.97	1.48286	44.8029	0.43866	1.92132	0.213243	-0.570344	0.34922	0.253501	0.746499	1.24597	0.405401	0.773139	0.481481	0.769468	1.12618	0.185455	0.351551	1.13016	0.388215	0.440628	0.434804	0.519629	0.648649	0.40413	0.39823	0.40708	0.40708	20	0.0282564	0.781966
YEL041W	299.519	1.217	51.638	0.125449	1.41284	0.0627021	-0.461559	0.115434	0.102289	0.897711	1.04763	0.382348	0.713907	0.461378	1.08163	1.07293	0.188041	0.315548	1.04403	0.174224	0.275059	0.366367	0.454516	0.423729	0.387205	0.434343	0.377778	0.349495	32.7707	0.0201935	0.76888
YEL042W	8681.52	1.31237	46.8897	0.193705	1.61338	0.121019	-0.416337	0.144698	0.125488	0.874512	1.08665	0.517725	0.769123	0.531621	1.29333	1.26523	0.295167	0.0916668	1.13774	0.142871	0.206721	0.433846	0.513417	0.539877	0.40991	0.46332	0.401544	0.364865	31.8771	0.0166331	0.764767
YEL043W	148.811	1.13517	52.7472	0.1833	1.56247	0.141733	-0.464628	0.0683395	0.0569203	0.94308	1.05207	0.297822	0.723277	0.437029	0.739338	0.60601	0.155998	0.219954	1.10753	0.152849	0.161735	0.373702	0.457709	0.490775	0.404463	0.373431	0.40272	0.437238	40.4822	0.025575	0.768711
YEL044W	1720.43	1.32072	56.7779	0.286959	1.66176	0.123366	-0.557683	0.205346	0.143182	0.856818	1.13311	0.341493	0.626038	0.341463	-0.314556	-0.709842	0.0144487	0.886592	1.04922	0.407791	0.519248	0.36778	0.437297	0.474576	0.477912	0.409639	0.433735	0.590361	21.0502	0.00310475	0.775745
YEL046C	106018	1.4397	41.9665	0.31227	1.79938	0.165193	-0.35553	0.244052	0.204333	0.795667	1.21675	0.67685	0.724171	0.458221	0.372581	0.233884	0.184584	0.427533	1.1332	0.316979	0.461032	0.479686	0.539699	0.679688	0.472868	0.511628	0.390181	0.516796	25.4656	0.00755265	0.759215
YEL047C	7622.25	1.36086	46.8339	0.266989	1.72662	0.150446	-0.387496	0.150782	0.155178	0.844822	1.15673	0.585829	0.747443	0.503268	0.913029	0.569281	0.260341	0.248195	1.1469	0.223832	0.308258	0.48199	0.545996	0.567568	0.437589	0.504255	0.380851	0.42766	31.0299	0.0231444	0.758715
YEL048C	8655.81	1.38942	49.5508	0.306402	1.78617	0.145506	-0.549866	0.266388	0.194635	0.805365	1.13526	0.390039	0.755486	0.527027	1.44296	1.49574	0.278351	0.405783	1.11417	0.323962	0.349832	0.389759	0.471994	0.428571	0.344298	0.427632	0.269737	0.335526	22.8085	0.011105	0.781625
YEL050C	1577.59	1.32592	50.5936	0.214324	1.65579	0.127739	-0.437691	0.12646	0.119913	0.880087	1.12025	0.549298	0.719404	0.501312	1.20413	1.24194	0.275961	0.158559	1.10657	0.140971	0.216599	0.379343	0.464453	0.517241	0.430874	0.463104	0.470738	0.358779	25.2078	0.0140426	0.74812
YEL051W	8502.03	1.67625	39.146	0.465388	2.00941	0.212657	-0.310677	0.292832	0.266354	0.733646	1.26889	0.878325	0.812441	0.596	1.43351	1.20532	0.385396	0.264954	1.18393	0.343065	0.382512	0.503391	0.585552	0.56	0.389323	0.488281	0.351562	0.328125	24.2247	0.00701864	0.773389
YEL052W	3573.31	1.19833	52.7238	0.15872	1.45056	0.106192	-0.462301	0.119889	0.103808	0.896192	1.07832	0.344836	0.712684	0.476768	1.08133	1.17709	0.204912	0.31454	1.066	0.175195	0.286064	0.35215	0.461202	0.409722	0.417813	0.473477	0.379175	0.400786	29.8125	0.0182695	0.764642
YEL053C	1972.87	1.20809	50.2313	0.156633	1.41959	0.0800624	-0.437877	0.11044	0.0975288	0.902471	1.05181	0.391894	0.754383	0.47972	1.19843	1.17081	0.200143	0.182517	1.10539	0.153259	0.172118	0.400648	0.481334	0.393782	0.35789	0.406548	0.305593	0.361528	35.9682	0.0189304	0.779634
YEL054C	68483.8	2.00987	32.8153	0.848687	2.54772	0.284229	-0.175359	0.457294	0.474042	0.525958	1.59702	1.06448	0.828978	0.607362	1.05225	0.724882	0.409685	0.310927	1.23347	0.463575	0.630816	0.603272	0.659287	0.645161	0.426263	0.509091	0.393939	0.375758	21.1876	0.0488503	0.762416
YEL055C	4485.08	1.16379	51.7205	0.18489	1.52948	0.108224	-0.435464	0.100028	0.0875697	0.91243	1.04114	0.378766	0.745348	0.475659	1.17454	1.21856	0.19845	0.161808	1.12629	0.129676	0.171755	0.39324	0.473045	0.471545	0.366601	0.438356	0.302348	0.3591	38.1179	0.019974	0.775208
YEL058W	14690.1	1.23856	50.4906	0.178217	1.5474	0.129757	-0.450074	0.0778709	0.0859578	0.914042	1.09929	0.422879	0.692204	0.435662	0.351555	0.341122	0.147814	0.432074	1.09085	0.212461	0.355561	0.391805	0.461006	0.468085	0.459605	0.48833	0.369838	0.520646	61	0.0204491	0.765176
YEL059C-A	357.977	1.57151	58.3416	0.594122	2.02458	0.260529	-0.684536	0.401533	0.346968	0.653032	1.39565	0.359881	0.596617	0.236111	-0.513345	-0.624519	-0.164021	1.01719	0.982752	0.548337	0.775677	0.31239	0.361839	0.470588	0.518018	0.5	0.472973	0.581081	20	0.0333261	0.760775
YEL060C	1603.79	1.32347	46.0059	0.255964	1.80453	0.15749	-0.395533	0.16185	0.136389	0.863611	1.13125	0.54607	0.716254	0.427885	0.0513469	0.0158743	0.115059	0.427173	1.14411	0.250624	0.410535	0.489098	0.55838	0.614286	0.468241	0.510236	0.368504	0.525984	33.8894	0.014706	0.776643
YEL061C	238.012	1.14033	52.0871	0.145799	1.47537	0.0758583	-0.446968	0.107286	0.0892327	0.910767	1.03967	0.30917	0.747448	0.492754	1.09571	1.10215	0.212113	0.197975	1.08849	0.129966	0.170295	0.39692	0.479614	0.446097	0.354	0.387	0.309	0.366	39.7851	0.0162091	0.784829
YEL062W	319.3	1.21126	50.0896	0.185051	1.47637	0.079958	-0.435051	0.147416	0.116432	0.883568	1.067	0.366454	0.74139	0.455	1.04033	1.00461	0.181648	0.215652	1.09729	0.189954	0.197609	0.364426	0.458203	0.431034	0.368564	0.360976	0.39187	0.352846	33.5466	0.0178879	0.769454
YEL066W	1155.25	1.16319	61	0.30301	1.72052	0.151468	-0.614224	0.108768	0.11128	0.88872	1.13451	0.217066	0.666732	0.355263	-0.196281	-0.19992	0.0042337	0.801906	1.04178	0.315764	0.413187	0.381921	0.469097	0.574468	0.47205	0.540373	0.347826	0.52795	20	0.0108997	0.764019
YEL068C	951.716	1.33284	57.3799	0.410809	1.87029	0.171286	-0.63333	0.258391	0.220071	0.779929	1.23249	0.302651	0.711949	0.495238	1.03867	1.05848	0.215783	0.618038	1.03701	0.35138	0.418179	0.378315	0.45882	0.322581	0.424242	0.472727	0.4	0.4	28.1069	-0.00406087	0.779176
YEL070W	124.51	1.36196	42.9442	0.320462	1.77358	0.15849	-0.363082	0.191454	0.16569	0.83431	1.21823	0.628784	0.732572	0.436975	0.399299	0.195229	0.148981	0.382267	1.11675	0.28842	0.374917	0.456122	0.522122	0.675497	0.448207	0.52988	0.366534	0.448207	31.3825	0.00943	0.760121
YEL071W	12967	1.32077	43.977	0.202315	1.59413	0.113936	-0.421703	0.159108	0.11592	0.88408	1.10869	0.509318	0.759743	0.506224	1.01427	1.0869	0.244844	0.159221	1.11667	0.211199	0.244796	0.441048	0.521428	0.572327	0.401882	0.467742	0.342742	0.395161	30.8498	0.0146551	0.77113
YER001W	1784.37	1.19457	50.1076	0.143263	1.45863	0.07806	-0.438945	0.136092	0.104424	0.895576	1.04585	0.377066	0.74879	0.517615	1.30411	1.34436	0.248284	0.176182	1.08534	0.146276	0.210868	0.388955	0.477915	0.470852	0.378828	0.448819	0.339895	0.347769	34.0521	0.00959879	0.781109
YER002W	2864.13	1.42831	47.5983	0.279057	1.66446	0.105746	-0.440307	0.206664	0.174218	0.825782	1.14736	0.5507	0.767628	0.535714	1.3098	1.10377	0.273997	0.343925	1.14135	0.291594	0.306679	0.462134	0.53241	0.583333	0.380952	0.467532	0.324675	0.350649	23.5354	0.00621394	0.787991
YER004W	1336.42	1.26916	55.3385	0.238624	1.66623	0.151285	-0.529701	0.105241	0.110544	0.889456	1.13713	0.3604	0.666162	0.415929	0.53318	0.445	0.137725	0.492771	1.088	0.246785	0.388927	0.415531	0.485595	0.450704	0.480519	0.532468	0.411255	0.497835	30.7734	0.0175613	0.752607
YER005W	450.486	1.12541	55.8256	0.161343	1.47997	0.0960157	-0.479742	0.0769549	0.0768231	0.923177	1.0466	0.271473	0.702163	0.450495	0.896783	0.777171	0.160328	0.270645	1.08613	0.146131	0.224954	0.351479	0.45645	0.409836	0.411111	0.446032	0.384127	0.403175	31.6791	0.0182771	0.777991
YER006W	7133.08	1.3552	45.5757	0.221097	1.65585	0.133019	-0.388148	0.155939	0.148202	0.851798	1.09738	0.593762	0.776105	0.539526	1.36182	1.42343	0.308092	0.0939799	1.14253	0.149053	0.221825	0.444782	0.524285	0.546099	0.397436	0.490385	0.386538	0.315385	32.805	0.0146058	0.765759
YER007W	2144.79	1.18722	51.6696	0.164183	1.47757	0.0693524	-0.47352	0.158083	0.0977775	0.902223	1.05089	0.30723	0.721389	0.480237	0.990262	1.2802	0.203634	0.306238	1.07473	0.189332	0.252402	0.365163	0.463793	0.396104	0.351995	0.378378	0.310811	0.366795	61	0.0102246	0.78197
YER008C	376.921	1.16416	51.6434	0.153576	1.4812	0.0923653	-0.433931	0.0812042	0.0810899	0.91891	1.03731	0.3852	0.737605	0.478764	0.970133	0.833355	0.198337	0.128775	1.10711	0.101	0.138529	0.391744	0.471971	0.445104	0.376497	0.441617	0.324102	0.363772	40.0678	0.0128016	0.779721
YER010C	845.819	1.18974	61	0.149754	1.47304	0.0817206	-0.56942	0.0859059	0.0874798	0.91252	1.06648	0.24256	0.707533	0.450216	1.01211	0.978363	0.179321	0.249102	1.03189	0.162756	0.232463	0.350444	0.449443	0.39726	0.413105	0.5	0.384615	0.354701	20.6398	0.00849628	0.754423
YER011W	622.843	2.40908	30.3367	0.957387	3.12087	0.338972	0.0409876	0.547617	0.511048	0.488952	1.56835	2.12001	0.8504	0.670732	1.70739	0.576599	0.541293	0.370223	1.24244	0.506378	0.748807	0.595771	0.636612	0.752941	0.472441	0.452756	0.614173	0.350394	22.2051	0.0256395	0.733401
YER012W	21778.3	1.4799	47.6597	0.337577	1.83821	0.167038	-0.466438	0.249521	0.185578	0.814422	1.17812	0.563755	0.761777	0.518135	1.17024	1.18882	0.268197	0.275948	1.12114	0.280994	0.367345	0.450966	0.526172	0.481481	0.390572	0.494949	0.328283	0.348485	20	0.0209084	0.769564
YER013W	906.714	1.19992	50.1484	0.132245	1.42178	0.0626088	-0.41925	0.136725	0.107371	0.892629	1.0511	0.434771	0.73418	0.503156	1.35181	1.43821	0.240698	0.221926	1.0819	0.141454	0.218143	0.375153	0.474288	0.41	0.380204	0.451528	0.342358	0.346725	37.3027	0.0225656	0.773579
YER014W	5347.39	1.17941	51.6375	0.168505	1.48993	0.082119	-0.471583	0.109266	0.0831544	0.916846	1.06134	0.317759	0.704836	0.433781	0.779104	0.831916	0.15006	0.283587	1.08409	0.173113	0.275409	0.384675	0.452845	0.482517	0.407545	0.44898	0.371058	0.402597	41.5774	0.00364701	0.762784
YER015W	357.977	1.25904	49.5783	0.153843	1.50276	0.10139	-0.414126	0.126266	0.119495	0.880505	1.06339	0.485907	0.753013	0.511692	1.3619	1.30918	0.264503	0.119198	1.10386	0.120445	0.196085	0.405611	0.488281	0.462555	0.388889	0.442204	0.380376	0.344086	33.7691	0.0161009	0.76378
YER016W	3632.07	1.19469	56.1663	0.16989	1.49803	0.07727	-0.501835	0.144247	0.103113	0.896887	1.07069	0.293174	0.698065	0.435821	0.891098	1.03033	0.133359	0.52672	1.05061	0.237525	0.304054	0.367203	0.459007	0.438776	0.405039	0.450581	0.372093	0.392442	29.3314	0.0265924	0.777399
YER017C	3870.07	1.16369	51.6805	0.16402	1.54267	0.0964585	-0.45576	0.117003	0.0765328	0.923467	1.07113	0.332426	0.70684	0.465494	0.906735	0.950421	0.198918	0.207528	1.10048	0.173363	0.199279	0.385013	0.476767	0.504032	0.431888	0.492773	0.395532	0.407359	36.1132	0.0214979	0.759257
YER018C	3280.56	1.29135	51.7151	0.379452	1.81269	0.166445	-0.48701	0.140334	0.136745	0.863255	1.19325	0.391771	0.535852	0.234742	-0.595211	-0.947286	-0.137209	1.17398	0.997685	0.429484	0.652818	0.301143	0.356522	0.5	0.564103	0.714932	0.393665	0.58371	29.2584	0.015793	0.750857
YER019C-A	414.115	1.68409	44.3409	0.657535	2.21264	0.257444	-0.581075	0.317817	0.279029	0.720971	1.40259	0.540645	0.720822	0.425287	0.383574	0.449989	0.165508	0.513698	1.15556	0.419081	0.570108	0.432455	0.5042	0.625	0.44697	0.454545	0.431818	0.454545	20	-0.0223816	0.746374
YER019W	2169.06	1.16026	54.903	0.154319	1.47016	0.08534	-0.486426	0.0694349	0.0703297	0.92967	1.07627	0.30242	0.636692	0.32321	-0.332355	-0.532191	-0.00998112	0.759045	1.07455	0.252828	0.453841	0.373775	0.439649	0.575758	0.499651	0.492662	0.417191	0.589099	61	0.0138606	0.760958
YER020W	4569.18	1.12275	57.0674	0.158264	1.48512	0.0989997	-0.509964	0.084006	0.0675569	0.932443	1.05965	0.222261	0.639334	0.326437	-0.312668	-0.459573	-0.0223902	0.768894	1.06232	0.253799	0.412448	0.367793	0.42764	0.512	0.467706	0.458797	0.376392	0.567929	40.8112	0.0326483	0.769882
YER021W	16666.9	1.20788	49.8168	0.188423	1.49551	0.103134	-0.45433	0.117166	0.0921856	0.907814	1.07134	0.366716	0.74816	0.47929	0.99043	1.04557	0.20121	0.173278	1.11783	0.180367	0.204694	0.420337	0.493789	0.48227	0.3703	0.388145	0.290631	0.432122	32.4292	0.027128	0.781605
YER022W	3649.75	1.193	51.8411	0.178355	1.5315	0.0824904	-0.443486	0.0876583	0.0957917	0.904208	1.05384	0.365431	0.743727	0.484352	1.10029	1.01992	0.205055	0.203917	1.10453	0.14954	0.177042	0.393712	0.489313	0.468927	0.355653	0.436681	0.285298	0.344978	61	0.00607132	0.785241
YER023W	43518.9	1.36981	40.7463	0.367019	1.88043	0.179316	-0.428404	0.262092	0.184131	0.815869	1.19522	0.497174	0.741464	0.474638	0.770504	0.685773	0.221825	0.383028	1.11389	0.331041	0.351326	0.440126	0.499147	0.617284	0.454545	0.541958	0.409091	0.412587	28.8256	0.0232854	0.754249
YER024W	319.3	1.16724	52.6331	0.137091	1.44333	0.0861757	-0.444971	0.0969481	0.0818118	0.918188	1.05564	0.342929	0.724031	0.471175	1.15586	1.21102	0.202897	0.19119	1.08767	0.119364	0.169004	0.393352	0.483156	0.469231	0.41134	0.461538	0.388949	0.383532	38.3315	0.0161097	0.76751
YER025W	20769.5	1.59427	40.5755	0.390188	1.99957	0.193372	-0.253145	0.258138	0.266081	0.733919	1.25799	0.974384	0.796886	0.579457	1.53236	1.48357	0.364878	0.188855	1.16086	0.273055	0.383523	0.488521	0.565673	0.62766	0.404807	0.512334	0.379507	0.322581	61	0.00788173	0.764681
YER027C	3592.86	1.18937	51.1548	0.21611	1.59472	0.130983	-0.473023	0.158704	0.0998049	0.900195	1.09861	0.331121	0.729669	0.474874	0.95166	1.18464	0.187824	0.321898	1.08578	0.216759	0.249741	0.389587	0.46069	0.529412	0.426059	0.520384	0.366906	0.390887	31.2532	0.0034416	0.780859
YER029C	861.143	1.37402	50.6871	0.280122	1.68143	0.128145	-0.495635	0.299622	0.188611	0.811389	1.17673	0.418292	0.678871	0.440415	0.619653	0.929332	0.149048	0.682195	1.08341	0.364176	0.429367	0.354509	0.428416	0.380952	0.418367	0.454082	0.367347	0.433673	24.5237	0.0322288	0.773573
YER030W	622.843	1.5929	42.0774	0.444561	2.0479	0.169821	-0.435515	0.418136	0.279727	0.720273	1.24177	0.580354	0.787111	0.56	1.22262	2.16052	0.292225	0.346944	1.17067	0.42754	0.458087	0.536461	0.613859	0.392857	0.389978	0.522876	0.326797	0.320261	20.2824	0.00821947	0.800767
YER031C	5955.33	1.2502	50.0828	0.233016	1.49954	0.111995	-0.516568	0.222109	0.14048	0.85952	1.1368	0.280416	0.719089	0.426606	0.607954	0.951819	0.126892	0.366573	1.07988	0.298704	0.305832	0.407564	0.491532	0.506849	0.42003	0.439462	0.399103	0.421525	31.0443	0.023634	0.77381
YER034W	1098.09	1.18893	61	0.245773	1.7161	0.169664	-0.605264	0.100821	0.0915379	0.908462	1.12519	0.217804	0.619274	0.368132	0.267189	-0.0544796	0.00933238	1.0037	1.02572	0.319148	0.465156	0.341296	0.421484	0.428571	0.466667	0.589189	0.308108	0.502703	26.6359	0.0231184	0.777571
YER035W	538.41	1.28043	58.3508	0.352412	1.77131	0.240145	-0.603371	0.237414	0.144599	0.855401	1.19552	0.261083	0.643918	0.34507	-0.0355241	-0.651086	0.00357143	0.831594	1.02449	0.410916	0.493049	0.340613	0.424169	0.571429	0.489655	0.496552	0.468966	0.503448	26.6333	0.0231991	0.76231
YER036C	17635.8	1.59429	37.8561	0.431098	2.03344	0.214769	-0.242609	0.27824	0.252806	0.747194	1.28175	1.01546	0.797352	0.564924	1.20656	1.21287	0.346422	0.199046	1.20313	0.307979	0.38046	0.507998	0.571024	0.687861	0.409836	0.498361	0.352459	0.378689	28.7205	0.0102683	0.76407
YER037W	194.712	1.16217	58.2173	0.198654	1.5413	0.0899669	-0.531406	0.0943473	0.0798241	0.920176	1.07205	0.255861	0.724409	0.472669	0.835239	0.779304	0.166455	0.369325	1.11666	0.183369	0.232726	0.396957	0.491117	0.461538	0.375909	0.439252	0.261682	0.426791	28.2816	0.0197815	0.788879
YER039C-A	98.9415	1.54418	58.8503	0.655069	2.0819	0.241744	-0.695607	0.527041	0.339	0.661	1.43338	0.354902	0.656326	0.343284	-0.21913	-0.536256	0.0222222	0.889257	1.00844	0.571488	0.675192	0.311039	0.406281	0.571429	0.430556	0.388889	0.347222	0.555556	20	0.00382331	0.746387
YER040W	589.438	1.1301	54.3709	0.230452	1.72365	0.177138	-0.479215	0.0544098	0.0540221	0.945978	1.04213	0.268723	0.705801	0.382228	0.637709	0.588363	0.0812795	0.313108	1.07259	0.145909	0.204255	0.343982	0.43853	0.477477	0.405936	0.354795	0.456164	0.406849	43.979	0.0222392	0.76463
YER041W	130.69	1.1893	51.0592	0.159486	1.46614	0.0673989	-0.442949	0.108715	0.0918212	0.908179	1.0431	0.368988	0.723395	0.485095	1.16427	1.23889	0.215956	0.215701	1.09443	0.150264	0.204114	0.368349	0.456515	0.430769	0.378568	0.434783	0.357049	0.343874	37.4555	0.0113917	0.778754
YER042W	3071.34	1.4268	48.3613	0.250124	1.57303	0.12615	-0.470782	0.228706	0.218826	0.781174	1.12208	0.484908	0.797443	0.550562	1.66372	1.72372	0.297732	0.202189	1.10699	0.248725	0.333966	0.404961	0.495111	0.433962	0.36413	0.429348	0.375	0.288043	20	0.00589468	0.780854
YER044C	376.921	1.63461	39.2016	0.554978	2.07061	0.23594	-0.393562	0.417752	0.317064	0.682936	1.31652	0.723183	0.798354	0.510949	0.816784	0.936324	0.280215	0.322359	1.17176	0.406938	0.478443	0.492224	0.556013	0.682927	0.394144	0.337838	0.405405	0.439189	22.3159	-0.00794882	0.754808
YER047C	299.519	1.19741	49.8535	0.14349	1.44226	0.0890598	-0.432702	0.138547	0.0879835	0.912017	1.04332	0.395233	0.730197	0.446347	0.951303	0.63071	0.173413	0.239897	1.08998	0.205744	0.172438	0.360435	0.461732	0.485294	0.400223	0.435897	0.414716	0.350056	37.4574	0.015219	0.764115
YER048W-A	2443.57	1.7663	34.9018	0.791133	2.10472	0.223379	-0.470716	0.433133	0.362126	0.637874	1.45517	0.582478	0.77473	0.455556	0.403762	0.175736	0.152738	0.53494	1.17687	0.515958	0.546113	0.468692	0.517199	0.642857	0.365248	0.351064	0.297872	0.446809	20	0.0159152	0.78836
YER049W	8914	1.29851	46.7868	0.246381	1.69573	0.136157	-0.398128	0.125147	0.126209	0.873791	1.11313	0.541052	0.767631	0.548957	1.11922	1.04594	0.30056	0.166482	1.15944	0.176094	0.235566	0.461154	0.531092	0.564516	0.394928	0.468944	0.329193	0.386646	33.6328	0.00763761	0.782453
YER050C	1211.71	1.45523	47.2328	0.352871	1.77498	0.161528	-0.551251	0.295149	0.194565	0.805435	1.19022	0.480822	0.712837	0.413534	0.568685	0.594201	0.116981	0.535368	1.10221	0.365024	0.418244	0.370592	0.469771	0.594595	0.388889	0.376812	0.405797	0.384058	20	0.0251325	0.766515
YER051W	783.799	1.21839	51.7551	0.149798	1.45752	0.080226	-0.450728	0.144285	0.12389	0.87611	1.0683	0.381203	0.734974	0.488421	1.24042	1.13714	0.199341	0.35781	1.05881	0.208653	0.303219	0.380895	0.469569	0.355072	0.374661	0.447154	0.313008	0.363821	61	0.0230538	0.783693
YER052C	48149	1.37182	44.0498	0.209321	1.61944	0.112944	-0.365989	0.234771	0.186341	0.813659	1.12733	0.586198	0.778808	0.540698	1.36417	1.48223	0.308534	0.139084	1.12171	0.226013	0.261831	0.445435	0.526349	0.556213	0.393422	0.480076	0.368121	0.332068	27.4511	0.030799	0.763466
YER053C-A	2360.89	2.44144	25.3846	1.25187	2.75122	0.314088	-0.816182	0.743572	0.656036	0.343964	1.85605	0.465645	0.817076	0.514286	0.243692	0.18401	0.238806	0.581448	1.1854	0.653475	0.882921	0.515879	0.570819	0.705882	0.351351	0.351351	0.243243	0.459459	20	0.00815428	0.804308
YER054C	124.51	1.20967	52.0874	0.170551	1.52868	0.0805201	-0.459133	0.0824628	0.0863838	0.913616	1.06269	0.361394	0.733724	0.459813	0.923468	0.908283	0.161509	0.261989	1.08845	0.151244	0.213005	0.386462	0.474279	0.44	0.388078	0.430657	0.357664	0.375912	30.2122	0.0223692	0.781205
YER057C	672.127	1.54643	47.2813	0.391512	1.8399	0.19892	-0.501551	0.256848	0.24849	0.75151	1.27552	0.533487	0.776355	0.504	0.89172	0.288042	0.253761	0.387305	1.10879	0.368777	0.452858	0.499517	0.56001	0.5	0.436693	0.503876	0.372093	0.434109	61	0.0175768	0.758603
YER059W	1239.69	1.22048	52.9265	0.169455	1.53564	0.105035	-0.476882	0.101535	0.0933734	0.906627	1.05905	0.358142	0.719181	0.439024	0.985294	1.01349	0.152334	0.291246	1.05876	0.164286	0.241362	0.355487	0.451258	0.432432	0.390476	0.421429	0.388095	0.361905	30.3747	0.00891274	0.771622
YER061C	1655.89	1.25142	48.348	0.175263	1.49736	0.0897322	-0.467134	0.128876	0.0922707	0.907729	1.07689	0.377314	0.70597	0.402778	0.694739	0.698494	0.117949	0.311784	1.06639	0.194285	0.282608	0.361998	0.441351	0.519685	0.418552	0.450226	0.434389	0.371041	29.1759	0.0191819	0.755617
YER062C	4996.85	1.35761	48.3086	0.397179	1.87355	0.189672	-0.420049	0.161758	0.18853	0.81147	1.21529	0.457794	0.757211	0.493827	0.787279	0.816723	0.214058	0.306881	1.14825	0.289326	0.355039	0.503672	0.566354	0.574468	0.446667	0.52	0.372	0.448	26.2805	0.0114289	0.77016
YER063W	6583.15	1.39343	49.3337	0.415434	1.98237	0.186487	-0.463647	0.194485	0.17558	0.82442	1.19117	0.459928	0.747559	0.529954	1.01582	0.856158	0.280423	0.3625	1.16876	0.303154	0.316525	0.445126	0.507809	0.540984	0.41896	0.527523	0.376147	0.353211	21.9349	0.039612	0.775437
YER064C	1733.26	1.18717	54.7085	0.164498	1.5281	0.107958	-0.474902	0.123078	0.100892	0.899108	1.05252	0.308616	0.724667	0.483871	1.20403	1.2768	0.230075	0.215034	1.1001	0.137664	0.201473	0.372763	0.448107	0.403226	0.392739	0.431683	0.394059	0.352475	32.0071	0.0253607	0.766033
YER067W	8450.96	1.3146	52.9247	0.361289	1.71022	0.157624	-0.552868	0.250314	0.186209	0.813791	1.1668	0.276175	0.772139	0.518987	0.770281	0.745084	0.20902	0.413925	1.08015	0.344086	0.303631	0.429478	0.509522	0.552632	0.391304	0.552795	0.248447	0.372671	20	0.0234608	0.797996
YER068W	4276.97	1.22261	50.5133	0.124256	1.3889	0.0947274	-0.450738	0.107883	0.0972047	0.902795	1.06021	0.372189	0.74544	0.487002	1.22761	1.24506	0.216067	0.154944	1.06795	0.131583	0.209567	0.394191	0.474189	0.466292	0.403748	0.449744	0.415673	0.345826	36.8908	0.0183606	0.77078
YER069W	1183.57	1.27322	47.9748	0.151734	1.49402	0.0921107	-0.397559	0.138762	0.120819	0.879181	1.06822	0.516514	0.760445	0.531915	1.46697	1.49484	0.300147	0.076352	1.10803	0.128417	0.178817	0.427081	0.505489	0.529412	0.402472	0.478563	0.385863	0.34299	36.4507	0.00900898	0.759095
YER070W	292505	1.44452	40.9822	0.264063	1.73351	0.143573	-0.296865	0.195173	0.186907	0.813093	1.16019	0.870358	0.789702	0.547591	1.2726	1.23346	0.315758	0.158444	1.14113	0.224857	0.327878	0.481002	0.549394	0.619048	0.408784	0.471847	0.403153	0.351351	31.1818	0.00959232	0.763208
YER071C	799.416	1.34089	61	0.433578	1.86612	0.161445	-0.593384	0.36756	0.243753	0.756247	1.18919	0.311236	0.738492	0.467213	1.04729	0.322427	0.173729	0.662742	1.08724	0.436998	0.423851	0.371857	0.440672	0.393939	0.333333	0.380952	0.269841	0.349206	20.925	0.0151948	0.78456
YER072W	12073.8	1.44466	53.2215	0.386583	1.82426	0.203148	-0.549465	0.346083	0.209444	0.790556	1.20683	0.49497	0.72419	0.430894	0.783355	-0.108064	0.183673	0.534914	1.11708	0.406041	0.394006	0.367606	0.467394	0.568182	0.418605	0.418605	0.434109	0.403101	20	0.0126463	0.741612
YER073W	23316.9	1.28559	48.7042	0.191204	1.58335	0.11322	-0.419562	0.103593	0.113392	0.886608	1.10612	0.487749	0.746845	0.498024	1.01284	0.703827	0.24461	0.199385	1.10361	0.19241	0.236198	0.448187	0.526627	0.561111	0.433333	0.515385	0.405769	0.378846	28.2395	0.0171841	0.757015
YER075C	768.103	1.10509	53.9961	0.123708	1.39133	0.0690467	-0.476952	0.0936153	0.0601077	0.939892	1.03089	0.224825	0.725842	0.452935	0.953093	1.1155	0.166948	0.145973	1.08194	0.111245	0.138044	0.367056	0.453187	0.461538	0.380388	0.392241	0.355603	0.393319	42.258	0.0225528	0.775517
YER077C	432.397	1.12314	55.2224	0.135435	1.41626	0.0632846	-0.484036	0.102986	0.0693262	0.930674	1.03715	0.24408	0.708284	0.445441	0.854471	0.988205	0.151515	0.264429	1.08609	0.136828	0.211784	0.355251	0.444817	0.401274	0.375484	0.411337	0.313953	0.401163	42.3041	0.0185373	0.775295
YER078C	5083.79	1.23284	50.7552	0.157712	1.47872	0.0762065	-0.452016	0.106418	0.102799	0.897201	1.0668	0.397285	0.742285	0.511066	1.17155	1.13829	0.255553	0.168131	1.10349	0.132073	0.192631	0.406549	0.4898	0.425	0.392694	0.432485	0.363992	0.381605	61	0.01529	0.776101
YER079W	1885.49	1.21798	55.8062	0.275203	1.71597	0.19156	-0.557784	0.207058	0.106322	0.893678	1.10082	0.264934	0.721873	0.431373	0.688038	0.567569	0.13217	0.450944	1.06705	0.318453	0.286375	0.388933	0.484623	0.45614	0.398413	0.347619	0.404762	0.442857	29.3854	0.0228936	0.772642
YER080W	8197.04	1.23705	48.9848	0.199321	1.58539	0.103759	-0.428233	0.140641	0.115109	0.884891	1.08647	0.432607	0.76577	0.523102	1.24089	1.34542	0.254354	0.180377	1.13041	0.148907	0.215305	0.439692	0.515513	0.376344	0.373206	0.438596	0.30622	0.374801	32.0557	0.0155337	0.781628
YER081W	7671.71	1.58017	37.2238	0.34281	1.87653	0.174854	-0.276873	0.281737	0.24619	0.75381	1.23375	0.896722	0.811593	0.567982	1.37311	1.29288	0.353922	0.132548	1.15333	0.285514	0.366463	0.488297	0.564554	0.604938	0.390903	0.449893	0.375267	0.347548	29.9078	0.00118378	0.760208
YER082C	5795.78	1.23449	50.0547	0.185242	1.52467	0.104738	-0.439731	0.110365	0.110323	0.889677	1.08635	0.420628	0.745702	0.497207	1.1141	0.994581	0.236389	0.163276	1.11463	0.139714	0.195194	0.414028	0.486233	0.557823	0.406137	0.467509	0.377256	0.373646	35.5661	0.0165358	0.769631
YER084W	299.519	1.33699	53.3208	0.389041	1.78194	0.177594	-0.595691	0.283432	0.188138	0.811862	1.22659	0.326654	0.631597	0.346774	0.709305	1.16684	0.0644851	0.629903	1.02973	0.385586	0.496138	0.284468	0.350973	0.472222	0.473958	0.460938	0.523438	0.4375	61	0.0344106	0.744512
YER086W	11874.8	1.55583	39.6264	0.291222	1.81967	0.15434	-0.281535	0.257788	0.227712	0.772288	1.1971	0.914702	0.784521	0.564602	1.29166	1.28562	0.350923	0.199579	1.13915	0.264871	0.377086	0.466252	0.53359	0.656863	0.412037	0.513889	0.376736	0.345486	28.8918	0.018622	0.758196
YER087C-A	216.634	1.32013	52.1935	0.330342	1.7321	0.141948	-0.516227	0.2472	0.171081	0.828919	1.16379	0.409076	0.699712	0.413793	1.11295	1.36606	0.144056	0.546592	1.04655	0.351843	0.419793	0.287718	0.387602	0.294118	0.40255	0.377049	0.480874	0.349727	23.7651	0.0261704	0.750753
YER087W	477.284	1.15679	53.6979	0.148357	1.45221	0.0670483	-0.467463	0.109265	0.0963499	0.90365	1.04667	0.324932	0.729841	0.489091	1.15349	1.10116	0.211965	0.206836	1.09668	0.13075	0.217764	0.364768	0.459595	0.470199	0.384838	0.440972	0.347222	0.366319	61	0.0180864	0.777781
YER088C	2120.45	1.1669	52.3369	0.206299	1.61054	0.170409	-0.46245	0.10798	0.0784381	0.921562	1.06792	0.340956	0.69213	0.394127	0.32189	0.683093	0.116786	0.345041	1.0941	0.169808	0.296635	0.385304	0.45826	0.607143	0.453731	0.377612	0.504478	0.479104	37.0716	0.0162304	0.751257
YER089C	12618.9	1.12977	55.5722	0.163079	1.4825	0.109296	-0.505186	0.138714	0.0758066	0.924193	1.08155	0.222674	0.658283	0.356984	0.0566593	-0.222088	0.0273896	0.660685	1.05724	0.270702	0.33978	0.385832	0.458845	0.565574	0.486351	0.538793	0.407328	0.512931	33.2295	0.0166414	0.764707
YER090W	6512.44	1.3653	45.6195	0.218262	1.61891	0.120875	-0.368943	0.201059	0.180402	0.819598	1.13871	0.595311	0.777606	0.552632	1.53547	1.60574	0.324503	0.148878	1.11888	0.187536	0.266864	0.439745	0.519451	0.4875	0.397107	0.485207	0.376726	0.329389	29.1352	0.0273785	0.765005
YER091C	263886	2.09044	29.8855	0.74723	2.59313	0.288797	0.00266509	0.465674	0.442779	0.557221	1.55587	1.90242	0.839291	0.604806	0.849717	0.766966	0.401315	0.308665	1.24629	0.429331	0.674658	0.610418	0.660588	0.726562	0.417645	0.469361	0.366362	0.41721	26.7614	0.00946596	0.76836
YER092W	2277.47	1.30646	61	0.347755	1.70388	0.156085	-0.610426	0.198481	0.170519	0.829481	1.14539	0.289435	0.699999	0.442623	0.725009	0.431121	0.152648	0.659947	1.04516	0.375755	0.410574	0.35973	0.44744	0.45	0.394667	0.496	0.328	0.36	20	0.0359829	0.769988
YER095W	6964.27	1.24841	52.835	0.212348	1.6353	0.147495	-0.462335	0.111352	0.110356	0.889644	1.1076	0.424934	0.71825	0.49354	0.832429	0.753232	0.245428	0.216416	1.11973	0.162168	0.227561	0.406356	0.489072	0.63964	0.4675	0.5725	0.4175	0.4125	27.9927	0.0273694	0.755378
YER098W	98.9415	1.17073	53.2227	0.120599	1.37455	0.0653589	-0.454752	0.104254	0.0949826	0.905017	1.03084	0.325599	0.743135	0.497965	1.23127	1.19984	0.215963	0.189563	1.0735	0.117997	0.190649	0.377576	0.463962	0.435897	0.3687	0.415119	0.351459	0.339523	47.3928	0.0121599	0.786484
YER099C	8121.34	1.30669	49.8311	0.16218	1.50998	0.10818	-0.458072	0.145887	0.134267	0.865733	1.09276	0.436451	0.722645	0.4791	1.02928	1.10805	0.224571	0.282482	1.03899	0.20881	0.310076	0.36173	0.455904	0.565217	0.41195	0.484277	0.377358	0.374214	29.6635	0.0296004	0.758919
YER100W	1898.04	1.31696	50.3709	0.248072	1.60748	0.134618	-0.479613	0.184032	0.138797	0.861203	1.1357	0.437796	0.740587	0.470833	0.990342	0.623363	0.193224	0.388683	1.09708	0.285854	0.319421	0.401598	0.489998	0.480519	0.4	0.436	0.392	0.372	27.1556	0.0300415	0.770685
YER101C	936.776	1.21996	51.0639	0.16511	1.50025	0.0858341	-0.46516	0.140198	0.114024	0.885976	1.07074	0.362669	0.748817	0.496386	1.28541	1.29635	0.232793	0.193388	1.0815	0.153256	0.208859	0.388369	0.483129	0.445255	0.386822	0.462791	0.339535	0.35814	29.3183	-0.0126993	0.76659
YER102W	14388.3	2.33739	28.7586	1.10447	2.74368	0.362336	0.00241483	0.620785	0.585913	0.414087	1.75561	1.61034	0.842343	0.617347	0.75253	0.601924	0.431459	0.338306	1.26495	0.511061	0.760191	0.604837	0.650586	0.813333	0.428333	0.425	0.495	0.365	20.757	0.0223831	0.762664
YER103W	17876.6	1.35696	44.6275	0.237251	1.7068	0.145785	-0.370499	0.194136	0.152348	0.847652	1.13775	0.59543	0.759609	0.518927	1.13341	1.26838	0.272221	0.204131	1.12422	0.222869	0.275957	0.442265	0.522762	0.588235	0.428349	0.524922	0.403427	0.356698	61	0.0102655	0.759658
YER104W	258.916	1.2297	54.2695	0.313935	1.77282	0.160304	-0.536593	0.140392	0.124136	0.875864	1.11056	0.33038	0.705029	0.479592	1.12468	1.28448	0.200523	0.305835	1.10334	0.252771	0.273956	0.348766	0.470635	0.490566	0.405449	0.485577	0.375	0.355769	20	0.00831756	0.773364
YER105C	4422.33	1.18347	51.7541	0.105565	1.32015	0.0569999	-0.424687	0.106805	0.0928899	0.90711	1.02313	0.394753	0.737632	0.480994	1.25824	1.24862	0.217703	0.118215	1.07293	0.101208	0.17573	0.372888	0.461587	0.466165	0.369758	0.425593	0.36161	0.32207	42.5372	0.00968498	0.769141
YER107C	1822.77	1.29522	48.1458	0.222133	1.58934	0.113492	-0.421793	0.240946	0.186499	0.813501	1.11895	0.463599	0.733047	0.492795	1.44806	1.6814	0.234505	0.337416	1.05941	0.250735	0.340858	0.345607	0.457194	0.380531	0.417352	0.454795	0.457534	0.339726	23.5863	0.0181767	0.764369
YER110C	38301	1.51873	38.671	0.313067	1.85975	0.193701	-0.265993	0.223976	0.207437	0.792563	1.18449	1.01361	0.804929	0.562902	1.33112	1.25301	0.342768	0.135369	1.16834	0.236006	0.357094	0.50347	0.572052	0.583569	0.398922	0.483378	0.352201	0.361186	34.1429	0.0109698	0.76519
YER111C	589.438	1.19512	49.3348	0.172146	1.51719	0.116793	-0.422327	0.124266	0.102233	0.897767	1.05071	0.403828	0.763819	0.506115	1.04199	0.941456	0.229075	0.156371	1.09413	0.150012	0.181837	0.386321	0.479658	0.453376	0.345837	0.362306	0.323879	0.351327	36.406	0.0206084	0.784449
YER112W	3443.37	1.36266	47.4717	0.408985	1.95859	0.180699	-0.477781	0.274966	0.214598	0.785402	1.1935	0.40047	0.74114	0.450549	0.249843	0.975355	0.130435	0.462798	1.10008	0.349005	0.439515	0.436748	0.511822	0.5875	0.349376	0.320856	0.299465	0.427807	25.8066	0.024785	0.807823
YER114C	688.352	1.13088	51.8582	0.142713	1.44637	0.0924643	-0.464059	0.123831	0.0588601	0.94114	1.02163	0.28929	0.714631	0.455534	1.00014	1.25199	0.187216	0.122076	1.0983	0.145508	0.116465	0.379777	0.465863	0.468635	0.416346	0.424038	0.451923	0.373077	43.4185	0.0123067	0.765479
YER118C	2325.23	1.26782	49.5489	0.225628	1.6132	0.135545	-0.438912	0.197978	0.152967	0.847033	1.11383	0.420813	0.749659	0.491525	1.19524	1.22496	0.231863	0.243857	1.07855	0.22662	0.284057	0.385075	0.497037	0.5	0.39782	0.419619	0.427793	0.346049	27.9855	0.0141024	0.761843
YER120W	3497.22	1.26723	50.08	0.31583	1.79747	0.197974	-0.511379	0.180556	0.128641	0.871359	1.17134	0.325485	0.722669	0.404167	0.122198	-0.257231	0.0886883	0.433714	1.10624	0.308711	0.347181	0.434982	0.502349	0.68254	0.45765	0.557377	0.356557	0.459016	26.5595	-0.00685821	0.766518
YER122C	1511.59	1.2034	51.3719	0.209185	1.55811	0.119731	-0.462074	0.16342	0.105274	0.894726	1.05249	0.325199	0.754839	0.503119	1.16125	1.22351	0.23048	0.151533	1.11812	0.182761	0.149785	0.418709	0.507435	0.452555	0.385396	0.403651	0.387424	0.365112	34.347	0.00972314	0.783037
YER123W	1322.71	1.25679	49.8635	0.159718	1.46241	0.0683441	-0.439036	0.145226	0.122243	0.877757	1.0601	0.434644	0.762158	0.546169	1.57186	1.54789	0.292857	0.137165	1.09122	0.134765	0.207529	0.370987	0.482322	0.394118	0.368957	0.412214	0.370229	0.324427	31.997	0.011681	0.783793
YER124C	3082.44	1.17573	52.0355	0.167257	1.48733	0.0682287	-0.456747	0.126025	0.100984	0.899016	1.03544	0.332331	0.759652	0.48913	1.30508	1.35108	0.215577	0.15166	1.08497	0.138975	0.178412	0.378267	0.468273	0.394737	0.351949	0.385689	0.343805	0.326353	39.4867	0.0288785	0.777199
YER126C	8655.81	1.62572	41.6944	0.422386	2.05016	0.214524	-0.347442	0.25446	0.223634	0.776366	1.28022	0.847218	0.793088	0.577689	1.16753	1.45622	0.360804	0.185219	1.18196	0.282793	0.393608	0.508204	0.581192	0.666667	0.401022	0.448276	0.383142	0.371648	23.9869	0.00556787	0.76826
YER127W	1431.41	1.20815	53.5245	0.221155	1.57321	0.108796	-0.478564	0.177227	0.11192	0.88808	1.10308	0.322588	0.711111	0.478386	0.832416	0.631153	0.20585	0.345313	1.11159	0.258609	0.232972	0.42051	0.490869	0.544444	0.421102	0.487395	0.386555	0.389356	61	0.0118489	0.774261
YER128W	966.597	1.25955	54.4624	0.223092	1.55078	0.139255	-0.54158	0.135017	0.131596	0.868404	1.09813	0.322017	0.726682	0.469388	0.842396	0.656227	0.180565	0.398715	1.09387	0.256329	0.302267	0.360069	0.456506	0.560976	0.399015	0.46798	0.359606	0.369458	23.2487	0.0130419	0.772534
YER129W	752.326	1.19472	52.188	0.155374	1.4834	0.0940273	-0.429189	0.118731	0.0959535	0.904046	1.02988	0.413759	0.710302	0.445934	1.11341	1.14656	0.172598	0.279784	1.0704	0.141549	0.237427	0.331954	0.445942	0.445736	0.389959	0.431699	0.409807	0.328371	43.3015	0.0155771	0.766127
YER131W	503125	2.67932	25.2031	1.55713	3.40147	0.423216	-0.0575653	0.769816	0.642075	0.357925	1.95406	1.62311	0.839817	0.589744	0.486603	0.994238	0.389183	0.384966	1.22733	0.58732	0.827891	0.599585	0.643705	0.72973	0.442577	0.420168	0.478992	0.428571	28.4664	0.00745764	0.766484
YER132C	814.957	1.15992	51.9182	0.11652	1.38251	0.0700598	-0.434672	0.07877	0.0715548	0.928445	1.01698	0.380532	0.722025	0.445158	1.10776	1.10087	0.173822	0.152555	1.07565	0.0945052	0.152932	0.356809	0.44627	0.446502	0.39285	0.410724	0.431831	0.335995	45.5757	0.00509208	0.763172
YER134C	6185.58	1.25228	56.0814	0.24776	1.67993	0.119367	-0.586781	0.122576	0.111367	0.888633	1.10235	0.289399	0.716693	0.453488	0.754381	0.704186	0.155689	0.430087	1.07563	0.232635	0.294569	0.357921	0.449801	0.458333	0.406367	0.47191	0.348315	0.398876	23.3146	0.0106912	0.77727
YER136W	7282.75	1.36364	45.7644	0.2414	1.65593	0.135547	-0.395543	0.18511	0.167909	0.832091	1.11502	0.577403	0.780389	0.545662	1.41152	1.37859	0.300732	0.146424	1.13412	0.187562	0.277225	0.458714	0.523216	0.473282	0.379157	0.456763	0.339246	0.341463	32.6256	0.00787429	0.774407
YER139C	5480.73	1.33964	51.4195	0.295785	1.67379	0.145304	-0.477314	0.222669	0.193286	0.806714	1.11563	0.413338	0.750968	0.511312	1.33689	1.35144	0.235398	0.409639	1.10873	0.288349	0.323115	0.386727	0.475009	0.361702	0.365782	0.455752	0.309735	0.331858	20	0.0182516	0.785867
YER143W	6512.44	1.18022	55.1104	0.188571	1.56973	0.114505	-0.485117	0.107157	0.092108	0.907892	1.07	0.304396	0.707009	0.438554	0.879914	0.743269	0.164625	0.370635	1.07977	0.183039	0.224488	0.382726	0.45174	0.435897	0.422897	0.497664	0.39486	0.376168	61	0.00272785	0.758415
YER144C	299.519	1.12051	55.8912	0.121245	1.38033	0.0650555	-0.477279	0.0729217	0.062835	0.937165	1.03743	0.258929	0.706974	0.47449	1.05785	1.09003	0.201163	0.212505	1.07406	0.116296	0.167197	0.337203	0.429743	0.423423	0.398758	0.44472	0.368944	0.382609	61	0.00468419	0.771094
YER145C	8374.53	1.31726	49.8809	0.250586	1.71263	0.151686	-0.416276	0.112224	0.133494	0.866506	1.14656	0.571505	0.6907	0.424479	0.0514644	-0.0653004	0.137	0.510627	1.12926	0.258435	0.444355	0.405083	0.461559	0.645833	0.450495	0.445545	0.34901	0.556931	25.7323	0.0197096	0.765134
YER147C	906.714	1.06505	58.3791	0.134477	1.40356	0.050013	-0.508693	0.0549537	0.0459567	0.954043	1.0397	0.183157	0.60858	0.29798	-0.431656	-0.438948	-0.0772874	1.0626	1.0411	0.278533	0.448165	0.315979	0.388498	0.467105	0.462607	0.491987	0.309295	0.586538	36.8389	0.0291319	0.770556
YER149C	7820.7	1.12195	57.7234	0.208658	1.58757	0.124782	-0.524912	0.107117	0.0540347	0.945965	1.04614	0.204897	0.703159	0.434146	0.57788	0.185507	0.13325	0.446848	1.10557	0.23363	0.214661	0.361347	0.434518	0.510417	0.401587	0.45	0.338095	0.416667	33.0955	0.0146425	0.777192
YER151C	2205.35	1.16382	49.6651	0.156456	1.47864	0.102945	-0.450382	0.114162	0.0793259	0.920674	1.05877	0.32416	0.744832	0.476888	0.831725	0.870956	0.192575	0.143079	1.10355	0.141636	0.168059	0.425539	0.496226	0.5	0.398757	0.41886	0.372807	0.404605	38.4596	0.00685197	0.778684
YER152C	1390.9	1.15399	55.0308	0.134777	1.44538	0.0851123	-0.495151	0.11561	0.0836664	0.916334	1.05915	0.279308	0.607331	0.295082	-0.499578	-0.635334	-0.0549065	0.943087	1.03331	0.301074	0.515042	0.335972	0.412155	0.524476	0.502634	0.469526	0.419865	0.61851	34.566	0.011943	0.756482
YER153C	468.395	1.17898	58.89	0.182081	1.59248	0.106544	-0.538882	0.153049	0.0985611	0.901439	1.08696	0.326073	0.526801	0.256303	-0.545472	-0.434348	-0.0748988	1.13673	1.00307	0.355209	0.600048	0.256129	0.339493	0.461538	0.552493	0.641732	0.405512	0.610236	29.3723	0.0673855	0.733552
YER154W	6547.77	1.15967	54.6723	0.198376	1.60548	0.116838	-0.487811	0.141565	0.0872525	0.912747	1.08922	0.307529	0.672053	0.389034	0.331347	-0.206292	0.102015	0.581841	1.09929	0.280312	0.34234	0.368502	0.453541	0.534351	0.466833	0.447761	0.425373	0.527363	29.1039	0.0225092	0.748855
YER155C	1232.71	1.19037	48.6347	0.127067	1.40526	0.0658676	-0.413026	0.101271	0.0846617	0.915338	1.02631	0.470929	0.75272	0.480742	1.16436	1.178	0.213634	0.0844798	1.09084	0.0912457	0.130473	0.382747	0.472647	0.451613	0.360406	0.383479	0.360406	0.337333	42.6893	0.0152477	0.773669
YER156C	6081.63	1.18418	55.4346	0.199732	1.59075	0.111481	-0.510559	0.0823627	0.0832733	0.916727	1.09437	0.290254	0.685218	0.400612	0.0929523	0.00983339	0.0873108	0.435672	1.10997	0.209854	0.341124	0.417077	0.486265	0.537736	0.448718	0.467456	0.369822	0.508876	30.9892	0.0252526	0.773955
YER157W	4144.91	1.26018	49.1853	0.169191	1.52732	0.107037	-0.425226	0.112615	0.0965385	0.903461	1.05519	0.476673	0.755557	0.520253	1.24272	1.14836	0.261688	0.231148	1.09885	0.154345	0.193073	0.418491	0.499659	0.409524	0.360799	0.404494	0.300874	0.377029	36.7422	0.0176004	0.780279
YER158C	783.799	1.16928	54.5513	0.192812	1.5543	0.158892	-0.460796	0.0833789	0.0787787	0.921221	1.06087	0.350436	0.69779	0.44123	0.821534	0.597461	0.177827	0.329583	1.08259	0.182275	0.253401	0.370115	0.450215	0.521212	0.431065	0.383944	0.486911	0.422339	35.7061	0.00803475	0.756878
YER159C	5127.44	1.49686	47.1078	0.324522	1.68253	0.128655	-0.500179	0.257404	0.226964	0.773036	1.18031	0.493852	0.677882	0.34058	0.0693887	-0.244103	-0.00831025	0.762599	1.05924	0.4111	0.548362	0.361191	0.450987	0.607143	0.43662	0.549296	0.373239	0.387324	20	0.0176963	0.765945
YER161C	1239.69	1.19198	55.8352	0.302368	1.7731	0.121702	-0.4938	0.110325	0.105241	0.894759	1.0949	0.302548	0.700501	0.459627	0.885674	0.813484	0.15942	0.458501	1.13209	0.209237	0.273534	0.391438	0.474965	0.44	0.411411	0.495495	0.363363	0.375375	30.4121	0.023067	0.781672
YER162C	876.4	1.18541	52.1688	0.126132	1.41307	0.0693604	-0.444444	0.105916	0.0945244	0.905476	1.03384	0.39011	0.724689	0.508966	1.21085	1.23285	0.243894	0.229425	1.08277	0.141977	0.186834	0.380834	0.470103	0.402299	0.398762	0.46817	0.35809	0.370027	36.2071	0.0213495	0.78014
YER163C	1295.19	1.21486	56.0102	0.217199	1.5709	0.114729	-0.53869	0.103686	0.0990548	0.900945	1.11873	0.277591	0.657186	0.405286	0.454818	0.458452	0.10596	0.652749	1.00525	0.253636	0.380481	0.331893	0.411106	0.571429	0.454023	0.560345	0.383621	0.418103	20	0.0104671	0.756844
YER164W	1616.86	1.16104	51.4457	0.152855	1.47701	0.0864565	-0.430562	0.0861386	0.0789203	0.92108	1.04512	0.398291	0.739035	0.495056	1.12468	1.12651	0.223951	0.0793238	1.12207	0.0813381	0.113669	0.414874	0.498135	0.484772	0.396004	0.465259	0.353542	0.36921	42.8117	0.0122692	0.776898
YER165W	197890	1.79115	35.6011	0.604648	2.44486	0.278455	-0.163612	0.300435	0.334689	0.665311	1.39179	1.30404	0.827241	0.610714	1.07999	1.08167	0.395145	0.2502	1.24024	0.331482	0.533283	0.56918	0.62642	0.633333	0.417678	0.509532	0.362218	0.381282	25.6781	0.0143044	0.777547
YER168C	13524.9	1.1406	54.7531	0.143745	1.44255	0.0809854	-0.478711	0.11423	0.0871663	0.912834	1.05329	0.260099	0.731992	0.489603	1.12497	1.1971	0.212637	0.216644	1.09656	0.143001	0.179246	0.376262	0.456187	0.443114	0.379121	0.459707	0.305861	0.371795	32.6136	0.017429	0.773554
YER169W	2229.45	1.14371	53.2486	0.159073	1.43739	0.110677	-0.464591	0.0664268	0.0674685	0.932531	1.05131	0.307498	0.70974	0.448768	0.960027	0.835765	0.15911	0.332549	1.08918	0.161745	0.245452	0.349237	0.427796	0.451163	0.407454	0.434673	0.38191	0.405779	37.6557	0.0261853	0.768477
YER170W	704.481	1.20213	60.2844	0.221755	1.58267	0.126257	-0.559889	0.0946676	0.0928749	0.907125	1.07966	0.274623	0.6711	0.40724	1.01844	1.1093	0.130531	0.526083	1.06152	0.200822	0.319027	0.303589	0.406105	0.470588	0.419259	0.497778	0.395556	0.364444	36.5713	0.0217832	0.747352
YER171W	14431.8	1.27391	48.2777	0.150122	1.47065	0.0894263	-0.402858	0.128307	0.122326	0.877674	1.0487	0.550819	0.750833	0.522727	1.51151	1.48583	0.27525	0.138356	1.0931	0.136727	0.222654	0.384158	0.480065	0.40796	0.371037	0.465296	0.340617	0.307198	32.8068	0.0229612	0.767465
YER172C	1444.85	1.18025	50.1104	0.109353	1.33927	0.0616806	-0.411748	0.11109	0.0964491	0.903551	1.02467	0.459331	0.744902	0.502863	1.36449	1.38463	0.241078	0.12047	1.0855	0.107881	0.169664	0.375204	0.466132	0.408451	0.371552	0.453999	0.330097	0.330559	41.7408	0.00951221	0.771887
YER173W	752.326	1.11188	56.1679	0.13485	1.41016	0.055993	-0.488389	0.130144	0.0764107	0.923589	1.03202	0.23365	0.694997	0.45283	0.954416	1.12889	0.160772	0.394345	1.06448	0.17353	0.251683	0.342061	0.432971	0.392045	0.383915	0.424886	0.341426	0.385432	37.2735	0.00780324	0.782482
YER174C	7795.81	1.32681	47.7347	0.280065	1.72674	0.145629	-0.476975	0.200936	0.154067	0.845933	1.13097	0.404903	0.735728	0.491597	1.07279	0.992564	0.216406	0.411948	1.10415	0.299242	0.32106	0.395327	0.461402	0.539683	0.397541	0.520492	0.340164	0.331967	25.8039	0.0193958	0.776094
YER175C	936.776	1.23737	51.5823	0.24725	1.66553	0.143069	-0.484064	0.166179	0.132704	0.867296	1.09958	0.367467	0.735254	0.498246	1.11299	1.05634	0.222121	0.383688	1.10063	0.233984	0.288748	0.397405	0.481369	0.48	0.404682	0.48495	0.361204	0.367893	26.1185	0.0289386	0.77436
YER176W	736.465	1.13793	52.6308	0.136101	1.43369	0.0687456	-0.461795	0.081861	0.0577989	0.942201	1.04321	0.284717	0.71249	0.449091	0.685881	0.555258	0.148976	0.300758	1.09015	0.147203	0.188919	0.388829	0.468986	0.462264	0.394886	0.420161	0.3595	0.404996	43.795	0.0123413	0.778003
YER177W	157575	1.50686	41.6905	0.480462	2.0252	0.267493	-0.357576	0.21867	0.229881	0.770119	1.28319	0.663995	0.734459	0.459459	0.517768	0.280612	0.179687	0.419963	1.17193	0.344833	0.485307	0.508191	0.56045	0.544304	0.459426	0.520599	0.385768	0.47191	28.6024	-0.0161782	0.766049
YER178W	100203	1.4672	44.8819	0.369429	1.8832	0.20929	-0.321281	0.134113	0.189783	0.810217	1.21549	0.798895	0.761578	0.5125	0.983296	0.803738	0.269663	0.234489	1.16162	0.258569	0.370566	0.475257	0.547299	0.632258	0.453175	0.495238	0.430952	0.433333	28.9366	-0.00284973	0.756508
YER182W	1923.06	1.28193	52.1088	0.23838	1.57499	0.0956245	-0.493517	0.104074	0.122447	0.877553	1.10467	0.389991	0.727651	0.451064	0.947944	0.864289	0.173518	0.435497	1.08021	0.22122	0.290373	0.392682	0.46295	0.428571	0.398907	0.446721	0.377049	0.372951	20	0.0071934	0.765561
YER183C	468.395	1.25713	55.7292	0.195728	1.50237	0.101482	-0.536089	0.257549	0.165688	0.834312	1.08851	0.311247	0.706821	0.509901	1.3332	1.71823	0.25236	0.470647	1.04848	0.271606	0.309648	0.347773	0.438729	0.45098	0.407583	0.545024	0.350711	0.327014	22.9565	0.0266059	0.766325
YFL001W	5863.99	1.17685	54.0011	0.147944	1.43924	0.0779854	-0.487437	0.0925928	0.0824428	0.917557	1.06399	0.311184	0.723018	0.454333	0.941394	0.802677	0.159098	0.328724	1.06986	0.17018	0.217997	0.387886	0.473505	0.429688	0.388386	0.429864	0.343891	0.391403	28.7764	0.0116502	0.775529
YFL002C	5739.12	1.22509	50.0782	0.156557	1.47115	0.0892572	-0.439861	0.148862	0.115037	0.884963	1.05901	0.414632	0.736289	0.495726	1.27137	1.28181	0.235091	0.186996	1.09443	0.153249	0.220239	0.385859	0.464944	0.405063	0.379538	0.447195	0.339934	0.351485	40.5429	0.00120059	0.768695
YFL004W	2914.87	1.33954	44.4313	0.247832	1.64738	0.126168	-0.370068	0.244093	0.142339	0.857661	1.10142	0.637143	0.773736	0.536646	1.327	1.67411	0.292332	0.13788	1.16121	0.225524	0.220146	0.440791	0.512876	0.410959	0.372786	0.434783	0.321256	0.362319	36.6046	0.00830442	0.779099
YFL007W	2595.3	1.13066	52.1232	0.105969	1.33136	0.058698	-0.439761	0.0931334	0.0675489	0.932451	1.02873	0.350303	0.731707	0.47158	1.09767	1.18894	0.194715	0.159563	1.08043	0.0923257	0.108421	0.390375	0.471541	0.440823	0.380619	0.442371	0.318245	0.381241	45.0892	0.00811955	0.774061
YFL008W	5705.21	1.20503	50.9572	0.168126	1.48619	0.0833236	-0.427071	0.0886691	0.0820067	0.917993	1.04353	0.426484	0.75175	0.491286	1.06914	1.05662	0.20613	0.135453	1.12593	0.104833	0.14142	0.424161	0.502777	0.472843	0.358367	0.428571	0.284082	0.362449	41.1408	0.0153593	0.785881
YFL010C	6024.12	1.30124	50.1585	0.493951	2.05523	0.23543	-0.493819	0.162889	0.138546	0.861454	1.13928	0.408296	0.723784	0.445545	0.828405	0.684069	0.154717	0.478216	1.13415	0.298779	0.322637	0.394092	0.455637	0.671233	0.50237	0.654028	0.50237	0.350711	24.3382	0.0369848	0.763624
YFL013C	1390.9	1.12229	53.443	0.150895	1.44453	0.09387	-0.483651	0.12245	0.0632598	0.93674	1.0451	0.228939	0.712096	0.447563	0.730423	0.825925	0.148387	0.259757	1.09624	0.181381	0.197656	0.395949	0.474583	0.461538	0.400771	0.458092	0.328035	0.416185	37.4511	0.0248252	0.777104
YFL014W	4485.08	2.0647	27.4781	1.04214	2.92396	0.33845	-0.286117	0.617153	0.537473	0.462527	1.67289	0.878142	0.795417	0.523364	0.122935	-0.39046	0.248157	0.57039	1.26443	0.589275	0.755401	0.641003	0.703644	0.787879	0.486239	0.614679	0.385321	0.458716	20	0.0122243	0.776739
YFL016C	7572.88	1.14718	54.3489	0.191103	1.59999	0.11726	-0.489823	0.0738208	0.0671921	0.932808	1.08209	0.25813	0.693948	0.398798	0.228889	0.111177	0.0802248	0.37085	1.09371	0.186466	0.290779	0.415673	0.497113	0.595092	0.47032	0.493151	0.432485	0.485323	61	0.0331123	0.76633
YFL017C	2548.86	1.25712	49.8228	0.27022	1.65313	0.110905	-0.595486	0.163045	0.120851	0.879149	1.15392	0.259226	0.675923	0.440789	0.554053	0.495085	0.122958	0.647684	1.05503	0.364682	0.373595	0.399572	0.491239	0.346939	0.421384	0.446541	0.301887	0.515723	20	0.0283837	0.782516
YFL017W-A	1404.44	1.61224	41.4405	0.650253	1.97973	0.204333	-0.639198	0.385422	0.292543	0.707457	1.46932	0.391146	0.668882	0.337838	0.205969	-0.411785	0.00338983	0.809706	1.05739	0.556901	0.604391	0.354347	0.476675	0.409091	0.419913	0.493506	0.285714	0.480519	20	0.0257054	0.757481
YFL018C	24567.4	1.33032	46.0217	0.242794	1.69931	0.142561	-0.391757	0.18608	0.161039	0.838961	1.13709	0.52334	0.759447	0.505112	0.966926	1.0483	0.247668	0.227236	1.11806	0.227336	0.295877	0.478336	0.553645	0.549133	0.422846	0.511022	0.364729	0.392786	34.8419	0.0151396	0.762501
YFL021W	1183.57	1.10284	57.4835	0.190163	1.60496	0.164491	-0.50761	0.081612	0.0583354	0.941665	1.06907	0.204528	0.643647	0.307692	-0.256305	-0.198115	-0.0355791	0.833124	1.04141	0.255938	0.410304	0.343509	0.422035	0.52381	0.460784	0.394118	0.433333	0.554902	43.4648	0.0200146	0.765536
YFL023W	1295.19	1.11224	55.3684	0.156342	1.46199	0.0827556	-0.48338	0.0797497	0.0634462	0.936554	1.03883	0.224074	0.708475	0.472401	0.908934	1.01052	0.161082	0.455916	1.09561	0.155293	0.218904	0.40571	0.486371	0.425414	0.402848	0.523869	0.280151	0.404523	36.2777	0.0169031	0.788587
YFL024C	1112.45	1.18691	52.4846	0.166189	1.5143	0.090483	-0.449944	0.102646	0.0817612	0.918239	1.04686	0.362822	0.736804	0.504902	1.04422	1.09021	0.227657	0.168485	1.11168	0.115107	0.155069	0.391919	0.480002	0.473684	0.380609	0.442308	0.332933	0.366587	40.7866	0.0167173	0.784588
YFL027C	572.557	1.15137	54.8151	0.151265	1.41567	0.0669487	-0.486515	0.0886792	0.0762303	0.92377	1.04969	0.28843	0.715217	0.45	0.919924	0.944181	0.165877	0.29185	1.0936	0.147442	0.209939	0.360715	0.441342	0.5	0.375587	0.414487	0.307847	0.404427	31.5502	0.0204411	0.774272
YFL028C	1616.86	1.33796	46.5638	0.237066	1.58187	0.102051	-0.44134	0.232647	0.170311	0.829689	1.14086	0.486386	0.74227	0.5	1.16972	0.825496	0.24932	0.337897	1.10303	0.275105	0.304807	0.403555	0.471096	0.513514	0.395617	0.491349	0.32526	0.370242	30.3411	0.0218143	0.770229
YFL030W	338.778	1.13784	55.5817	0.145693	1.45684	0.092703	-0.51697	0.0987561	0.0715781	0.928422	1.07493	0.231553	0.670257	0.399464	0.340276	0.321875	0.112578	0.551605	1.05995	0.219805	0.322581	0.371641	0.43786	0.46087	0.467532	0.498701	0.415584	0.488312	61	0.00584272	0.75392
YFL034W	1112.45	1.1888	49.9443	0.145212	1.44982	0.0819818	-0.42359	0.12083	0.0979758	0.902024	1.05306	0.42819	0.738014	0.515534	1.31389	1.41552	0.267613	0.11407	1.10628	0.123796	0.140626	0.389367	0.486409	0.45098	0.410065	0.486486	0.383038	0.360671	43.0332	0.0150252	0.767433
YFL041W	2835.84	1.14217	52.3463	0.140655	1.4223	0.0786539	-0.469211	0.0873023	0.0737587	0.926241	1.06085	0.296423	0.721388	0.484034	0.917965	0.972093	0.209951	0.18905	1.06641	0.144196	0.186217	0.382284	0.463724	0.530612	0.423365	0.527331	0.336013	0.406752	61	0.0238874	0.768347
YFL044C	2767.66	1.21095	53.3069	0.202023	1.58128	0.101404	-0.506465	0.112236	0.101699	0.898301	1.12333	0.300888	0.702215	0.424658	0.311054	0.381402	0.111503	0.437959	1.09505	0.236273	0.353716	0.431976	0.498267	0.595506	0.436323	0.495017	0.322259	0.491694	61	0.0194932	0.774285
YFL045C	3497.22	1.94395	35.5951	0.6177	2.33324	0.288875	-0.190718	0.325872	0.361934	0.638066	1.3855	1.18137	0.83377	0.590361	0.851169	0.635928	0.368421	0.280555	1.25563	0.37304	0.586623	0.581509	0.639836	0.686047	0.391076	0.429134	0.338583	0.405512	21.7931	0.00784909	0.78126
YFL047W	1746.07	1.14381	52.9314	0.157806	1.44199	0.0838732	-0.466033	0.0691971	0.0709222	0.929078	1.05355	0.285324	0.721039	0.458874	0.726009	0.667297	0.161074	0.267306	1.09755	0.162261	0.2122	0.377893	0.458464	0.409836	0.387488	0.432773	0.312325	0.417367	33.9124	0.0246146	0.778471
YFL048C	2903.61	1.19592	48.7849	0.210248	1.52824	0.104466	-0.462204	0.209274	0.108753	0.891247	1.07771	0.336927	0.754662	0.512881	1.31701	1.60196	0.254258	0.148195	1.12775	0.224624	0.151976	0.428377	0.502898	0.483871	0.383521	0.45618	0.32809	0.366292	28.6654	0.00945654	0.771203
YFL049W	3181.89	1.19647	50.5622	0.152883	1.48983	0.0927316	-0.452359	0.170815	0.10742	0.89258	1.06256	0.344322	0.744525	0.507389	1.22161	1.37723	0.240346	0.209902	1.09166	0.180071	0.21285	0.386258	0.464683	0.47619	0.379882	0.455859	0.329053	0.354735	35.5126	0.00999313	0.774754
YFL050C	2132.63	1.19948	51.2238	0.122988	1.38	0.0791971	-0.430067	0.135088	0.111067	0.888933	1.03233	0.411736	0.728913	0.486128	1.3126	1.39916	0.230931	0.181467	1.07191	0.119979	0.201186	0.363562	0.456893	0.445455	0.398213	0.437063	0.420746	0.33683	34.8707	0.0148609	0.767426
YFL060C	194.712	1.22796	55.4713	0.178432	1.51225	0.0915354	-0.550617	0.129769	0.118702	0.881298	1.09546	0.272807	0.722274	0.460829	0.818418	0.657176	0.16726	0.367147	1.0619	0.2215	0.29642	0.363605	0.450615	0.542373	0.399399	0.504505	0.324324	0.369369	20.8696	0.0144381	0.769293
YFR001W	3651.73	1.38907	51.0858	0.333564	1.86503	0.160676	-0.471289	0.195603	0.163662	0.836338	1.15182	0.446289	0.755972	0.534653	1.18938	1.58771	0.283355	0.288139	1.13943	0.277853	0.277504	0.428535	0.503913	0.6	0.370915	0.45098	0.352941	0.308824	29.3105	-0.00320667	0.780233
YFR002W	15545.5	1.20084	50.3387	0.16363	1.45422	0.0763971	-0.430443	0.113569	0.0988312	0.901169	1.05322	0.398306	0.746906	0.493873	1.19691	1.25465	0.228278	0.16061	1.10602	0.135878	0.163307	0.409695	0.484663	0.409283	0.360747	0.406436	0.308701	0.367104	37.2747	0.0130698	0.779813
YFR003C	1083.68	1.34425	49.7551	0.394996	1.78346	0.135396	-0.533237	0.277526	0.188973	0.811027	1.20775	0.33958	0.699723	0.489933	1.04936	1.12383	0.200701	0.524951	1.09197	0.393289	0.350036	0.333763	0.456814	0.37931	0.421505	0.516129	0.380645	0.367742	29.6294	0.0231766	0.786673
YFR004W	16353	1.30951	47.7806	0.26396	1.66805	0.153195	-0.443096	0.210754	0.150992	0.849008	1.15986	0.498341	0.746488	0.494774	0.922237	1.19403	0.232466	0.26719	1.10206	0.249238	0.305185	0.444411	0.517117	0.478873	0.411765	0.493464	0.326797	0.415033	30.2898	0.0034979	0.765189
YFR005C	166.945	1.18324	55.0472	0.162182	1.45447	0.0723415	-0.487238	0.134905	0.104022	0.895978	1.05254	0.288857	0.72629	0.496583	1.26102	1.32656	0.217699	0.398287	1.06417	0.18785	0.256984	0.360869	0.4508	0.336449	0.366815	0.4375	0.299107	0.363839	36.9725	0.0242203	0.784801
YFR007W	160.586	1.26888	50.0218	0.17691	1.5174	0.0788147	-0.460166	0.19037	0.139082	0.860918	1.11468	0.363112	0.73189	0.491379	1.19456	1.331	0.219405	0.32636	1.05376	0.236603	0.299455	0.3874	0.485725	0.344086	0.387158	0.481586	0.322946	0.356941	23.6103	0.0039365	0.771774
YFR008W	486.132	1.2044	55.0721	0.27899	1.66842	0.117023	-0.54536	0.105293	0.0966258	0.903374	1.11818	0.281444	0.721434	0.462264	0.912312	0.822888	0.161765	0.414698	1.11991	0.271846	0.23018	0.398878	0.457339	0.431818	0.372549	0.470588	0.235294	0.411765	61	0.0239322	0.786397
YFR009W	14629.6	1.47298	40.5178	0.314873	1.8165	0.163197	-0.312946	0.207392	0.173808	0.826192	1.18568	0.853286	0.792631	0.547067	1.17209	1.19616	0.311917	0.116996	1.18348	0.232895	0.25354	0.477227	0.549975	0.626214	0.393617	0.468085	0.329787	0.382979	33.1453	0.0100467	0.774408
YFR010W	6772.88	1.29204	45.8633	0.215206	1.58321	0.108188	-0.414182	0.201711	0.145832	0.854168	1.09288	0.465574	0.77821	0.562887	1.55666	1.66725	0.319422	0.102417	1.14681	0.198298	0.193987	0.444234	0.513385	0.489362	0.370073	0.45491	0.322645	0.332665	37.4919	0.0182556	0.784168
YFR011C	3553.79	1.40996	49.7311	0.471455	1.95888	0.220644	-0.518318	0.236659	0.159678	0.840322	1.17462	0.45	0.767068	0.479042	0.876984	1.21731	0.190698	0.421217	1.18298	0.363142	0.360147	0.466369	0.5481	0.472222	0.37451	0.417647	0.3	0.405882	22.5331	0.0349127	0.775568
YFR013W	1771.62	1.16867	52.0892	0.170742	1.50156	0.103582	-0.449864	0.173122	0.10083	0.89917	1.04737	0.332059	0.737373	0.501961	1.27613	1.09177	0.230173	0.242403	1.1161	0.209193	0.156863	0.374103	0.467135	0.412621	0.387548	0.465057	0.337992	0.359593	36.6582	0.0141215	0.778325
YFR014C	1524.84	1.22402	49.5078	0.203304	1.53577	0.122334	-0.46549	0.118283	0.0942628	0.905737	1.0808	0.335288	0.739381	0.472603	0.884909	1.0469	0.189947	0.176198	1.13004	0.180826	0.211469	0.413362	0.484677	0.540816	0.408819	0.491031	0.336323	0.399103	61	0.00479296	0.776727
YFR015C	6301.72	1.22658	49.8908	0.166697	1.50938	0.0954235	-0.434286	0.118566	0.0937003	0.9063	1.09068	0.430121	0.732919	0.484716	0.727123	0.821419	0.215947	0.174638	1.10544	0.143259	0.225592	0.426401	0.501164	0.531532	0.425141	0.492938	0.350282	0.432203	32.4046	0.0347295	0.770904
YFR016C	704.481	1.17911	50.9788	0.127893	1.46216	0.111559	-0.436769	0.139537	0.0956227	0.904377	1.02866	0.365059	0.739629	0.513934	1.14233	1.11052	0.232031	0.221406	1.0829	0.174666	0.182475	0.413119	0.504569	0.494071	0.395783	0.545012	0.328467	0.313869	41.1111	0.0132939	0.784145
YFR017C	639.377	1.23029	60.3078	0.251556	1.6283	0.147856	-0.55499	0.201218	0.142087	0.857913	1.13201	0.28852	0.610362	0.308511	-0.469784	-0.435452	-0.0379242	0.892594	1.05593	0.357255	0.518075	0.38066	0.434169	0.546875	0.517949	0.497436	0.471795	0.584615	23.7592	-0.00883295	0.771118
YFR018C	3970.61	1.17045	55.7741	0.186845	1.57036	0.115079	-0.513767	0.075251	0.0740859	0.925914	1.09175	0.285242	0.563213	0.247863	-0.580769	-0.653937	-0.120226	1.08528	0.982125	0.320159	0.577721	0.280472	0.371509	0.464286	0.522498	0.595041	0.393939	0.578512	35.5359	0.020946	0.75004
YFR019W	148.811	1.11987	53.3422	0.107404	1.34904	0.0627987	-0.445413	0.0978822	0.0687345	0.931266	1.02525	0.316214	0.727822	0.476105	1.12614	1.20484	0.205606	0.128984	1.07858	0.0853392	0.12334	0.375724	0.464368	0.408065	0.387474	0.398156	0.386743	0.377524	44.2782	0.0227202	0.774563
YFR021W	1564.44	1.13601	53.8631	0.161806	1.48263	0.0910144	-0.493587	0.126357	0.0789255	0.921074	1.06786	0.25068	0.688477	0.396266	0.465741	0.623473	0.105533	0.372035	1.06403	0.206888	0.283236	0.375176	0.470092	0.556338	0.432	0.416	0.418	0.462	31.0463	0.0177567	0.762901
YFR025C	4276.97	1.11403	58.1688	0.144568	1.43063	0.0676807	-0.551225	0.0768239	0.0606368	0.939363	1.06859	0.179	0.680246	0.375385	0.0158666	0.0764982	0.0240385	0.52365	1.05225	0.211636	0.342282	0.366366	0.451226	0.458333	0.425871	0.486567	0.295522	0.495522	26.2378	0.00474875	0.779976
YFR026C	720.517	1.29134	53.7213	0.308334	1.70316	0.149804	-0.562878	0.151213	0.14606	0.85394	1.1711	0.315663	0.683738	0.426829	0.756218	0.769034	0.125581	0.611958	1.03026	0.297013	0.429092	0.342238	0.411386	0.346154	0.416174	0.431953	0.39645	0.420118	20	0.0105623	0.768244
YFR028C	8553.19	1.12053	55.5453	0.114887	1.36498	0.0573488	-0.498992	0.0926762	0.0630746	0.936925	1.0461	0.217297	0.702992	0.446097	0.749991	0.879216	0.156803	0.257476	1.06168	0.139388	0.191387	0.37334	0.465483	0.448649	0.423472	0.462795	0.3902	0.417423	29.0098	0.0315324	0.77225
YFR030W	1577.59	1.37321	41.8219	0.232247	1.65079	0.146606	-0.350494	0.205138	0.14401	0.85599	1.10935	0.699239	0.781021	0.540646	1.35099	1.41843	0.306811	0.113209	1.14951	0.21098	0.257848	0.468164	0.539953	0.532544	0.397101	0.466667	0.355556	0.369082	36.8027	0.018684	0.763959
YFR031C	3291.47	1.18898	50.0771	0.166863	1.49434	0.0965017	-0.426182	0.138329	0.0974778	0.902522	1.05618	0.397354	0.743958	0.52014	1.3136	1.45139	0.259293	0.177839	1.11364	0.147272	0.160516	0.384239	0.484417	0.443223	0.365812	0.439316	0.299145	0.358974	39.8879	0.0150223	0.778881
YFR032C-A	51129.4	2.43706	30.0236	1.66426	3.43894	0.485021	-0.445545	0.661685	0.602647	0.397353	1.92686	0.859688	0.806737	0.482759	-0.56824	0.617113	0.192825	0.496894	1.1991	0.618254	0.882431	0.602064	0.638444	0.809524	0.457627	0.423729	0.423729	0.525424	20	0.0546057	0.77812
YFR033C	4485.08	1.31354	46.753	0.365085	1.7788	0.110418	-0.563837	0.265034	0.150716	0.849284	1.20251	0.248763	0.715652	0.465278	0.0571016	-0.216931	0.0967742	0.647203	1.12303	0.406862	0.371556	0.470023	0.535308	0.521739	0.464853	0.721088	0.204082	0.469388	24.6561	0.00663633	0.810736
YFR037C	3380.84	1.11535	56.5479	0.158832	1.477	0.0877827	-0.498484	0.0859573	0.0629668	0.937033	1.06918	0.216901	0.650675	0.337017	-0.314161	-0.489179	-0.029552	0.774802	1.08876	0.255318	0.412399	0.390011	0.459506	0.507042	0.465589	0.517056	0.324955	0.554758	61	0.0274976	0.774617
YFR039C	3170.88	1.13195	57.4751	0.163142	1.47367	0.100512	-0.486378	0.113459	0.0959525	0.904048	1.04998	0.262032	0.724579	0.495918	1.11661	1.0714	0.211912	0.357948	1.08624	0.170493	0.250273	0.378381	0.461211	0.402985	0.381046	0.470588	0.290196	0.382353	61	0.00917884	0.777264
YFR040W	5955.33	1.12807	53.6561	0.164557	1.48958	0.0814164	-0.456051	0.0935851	0.071118	0.928882	1.04682	0.283935	0.733843	0.481026	1.01815	0.889482	0.186822	0.269105	1.08681	0.162928	0.15953	0.393522	0.494586	0.40404	0.364937	0.42515	0.285429	0.384232	37.3978	0.0232124	0.787804
YFR044C	22293.3	1.42512	42.9821	0.336496	1.83968	0.189047	-0.33658	0.187983	0.198439	0.801561	1.1936	0.700232	0.776926	0.523707	0.897762	0.800927	0.281885	0.217917	1.18238	0.254624	0.367372	0.479473	0.546113	0.630573	0.42966	0.480249	0.380457	0.428274	29.7134	0.00773575	0.762704
YFR046C	1295.19	1.19321	56.0193	0.231863	1.68425	0.128648	-0.49794	0.13204	0.1088	0.8912	1.08393	0.298604	0.687902	0.467422	0.90497	1.06115	0.188489	0.537427	1.07535	0.220587	0.314708	0.365802	0.451084	0.435897	0.403509	0.498615	0.33518	0.376731	29.9136	0.025596	0.778121
YFR047C	2664.58	1.25782	51.0528	0.18661	1.55921	0.116771	-0.501043	0.107006	0.0985578	0.901442	1.09047	0.390307	0.719516	0.462898	0.66438	0.704771	0.189693	0.293651	1.11103	0.197339	0.302649	0.420593	0.489816	0.483146	0.444068	0.471186	0.39322	0.467797	32.1796	0.00762757	0.77158
YFR048W	655.803	1.21137	51.6461	0.146737	1.44981	0.0821617	-0.441888	0.115693	0.10094	0.89906	1.04584	0.394568	0.724801	0.48913	1.28496	1.32153	0.229959	0.207615	1.08543	0.140885	0.204896	0.377011	0.464646	0.411111	0.392749	0.451662	0.388218	0.338369	36.8311	0.0286301	0.766421
YFR049W	2046.99	1.43264	52.7223	0.448731	1.93405	0.206261	-0.553624	0.309716	0.24334	0.75666	1.26702	0.425406	0.700816	0.40678	0.65443	0.948029	0.115789	0.456414	1.0556	0.363041	0.478816	0.364588	0.432836	0.675676	0.433604	0.471545	0.422764	0.406504	20	0.0293191	0.767723
YFR050C	16919.4	1.31782	47.4245	0.239829	1.59562	0.112924	-0.458411	0.195102	0.158058	0.841942	1.13569	0.451128	0.731486	0.492126	1.20494	0.853206	0.240432	0.436468	1.0639	0.2839	0.325113	0.38073	0.488948	0.423913	0.41604	0.496241	0.387218	0.364662	31.0253	0.0267881	0.753593
YFR051C	17957.1	1.18384	53.6413	0.185066	1.5687	0.130103	-0.46378	0.122783	0.0813148	0.918685	1.08176	0.337261	0.698909	0.428571	0.568065	0.121556	0.141445	0.451754	1.10592	0.24608	0.314216	0.430911	0.50225	0.578947	0.454823	0.501832	0.391941	0.470696	33.758	0.00702624	0.761752
YFR052W	9889.45	1.17053	49.6065	0.278818	1.62175	0.13066	-0.541985	0.18011	0.089102	0.910898	1.08945	0.217221	0.719962	0.426415	0.263615	0.559633	0.0983688	0.451557	1.12675	0.299467	0.298417	0.403403	0.467615	0.561798	0.373479	0.386861	0.251825	0.481752	29.8074	0.00954667	0.790169
YFR053C	40790.6	1.78394	36.0651	0.535595	2.35425	0.249305	-0.198169	0.278977	0.289452	0.710548	1.37335	1.26514	0.810435	0.574786	0.892953	0.790189	0.354943	0.27028	1.22536	0.314545	0.483212	0.553394	0.625324	0.634615	0.42543	0.480412	0.36701	0.428866	28.0518	-0.000956087	0.769706
YFR054C	299.519	1.31504	54.5249	0.247998	1.65844	0.114841	-0.531909	0.212748	0.15413	0.84587	1.09294	0.353843	0.721565	0.449735	1.07986	1.07854	0.212121	0.386967	1.06365	0.28773	0.346902	0.356973	0.432071	0.482759	0.401042	0.380208	0.5	0.322917	20	0.0119009	0.756792
YFR055W	2606.88	1.24107	50.0293	0.201306	1.59926	0.122683	-0.474102	0.232086	0.135987	0.864013	1.08383	0.375183	0.716936	0.504615	1.38617	1.6956	0.273138	0.239505	1.09698	0.220911	0.257598	0.365275	0.459262	0.483146	0.433333	0.526471	0.423529	0.35	61	0.02656	0.745885
YGL001C	2577.91	1.34572	47.1085	0.187145	1.58235	0.0968946	-0.424178	0.185942	0.162019	0.837981	1.09611	0.525658	0.781327	0.576119	1.60691	1.62569	0.351351	0.176528	1.096	0.192483	0.283843	0.428091	0.514177	0.473214	0.397326	0.510029	0.363897	0.318052	28.8686	0.00875484	0.766998
YGL004C	2205.35	1.17529	55.6843	0.123726	1.37635	0.0625999	-0.493935	0.0839529	0.0848125	0.915187	1.05243	0.280036	0.718567	0.462103	1.05227	1.00959	0.175515	0.257748	1.04579	0.166293	0.229992	0.385462	0.479574	0.376	0.392486	0.465228	0.359712	0.352518	28.1569	0.027532	0.770909
YGL005C	1363.73	1.33064	50.5966	0.275429	1.69019	0.162496	-0.449197	0.235407	0.180619	0.819381	1.09238	0.450592	0.752816	0.481618	1.3149	1.49003	0.217391	0.334248	1.09185	0.290655	0.322442	0.379115	0.471134	0.339286	0.353644	0.383513	0.336918	0.340502	26.8499	0.0100639	0.774612
YGL006W	98.9415	1.21495	50.0417	0.134136	1.44291	0.0824267	-0.414938	0.10859	0.0986305	0.901369	1.04188	0.482243	0.749153	0.494709	1.2455	1.15313	0.239801	0.079574	1.10278	0.0928471	0.150161	0.409866	0.491578	0.477745	0.385053	0.435635	0.364024	0.355499	61	0.0142788	0.76594
YGL008C	1.25572e+06	2.29212	27.998	0.805237	2.60579	0.289276	0.104971	0.540846	0.515272	0.484728	1.6115	2.49004	0.863911	0.672355	1.35854	0.765209	0.515559	0.309412	1.24396	0.454796	0.719084	0.61563	0.673134	0.78125	0.424473	0.489107	0.408497	0.375817	25.9184	0.00717935	0.755566
YGL009C	96329.5	1.53696	39.8221	0.290877	1.86499	0.156074	-0.26994	0.227418	0.232013	0.767987	1.1736	0.982481	0.816596	0.599206	1.53539	1.31153	0.39177	0.106545	1.17366	0.21929	0.325685	0.498058	0.57493	0.601562	0.404365	0.499358	0.39923	0.314506	31.992	0.00491733	0.766873
YGL010W	486.132	1.30325	50.3693	0.27627	1.56739	0.117154	-0.542498	0.208757	0.150841	0.849159	1.16487	0.329208	0.711604	0.458333	1.03999	1.25879	0.199413	0.361054	1.11168	0.301001	0.329713	0.352918	0.421853	0.416667	0.381226	0.454023	0.287356	0.402299	26.7582	0.0136284	0.765613
YGL011C	15207.6	1.34424	48.7685	0.199099	1.52079	0.127015	-0.470308	0.163103	0.150376	0.849624	1.11964	0.44258	0.764085	0.522449	1.25577	1.28544	0.272539	0.224581	1.07677	0.207097	0.289787	0.419733	0.50924	0.578313	0.406085	0.488095	0.392857	0.337302	20.7565	0.01217	0.763897
YGL012W	1642.9	1.25856	46.1248	0.308769	1.78743	0.150178	-0.420163	0.125772	0.120022	0.879978	1.13929	0.51194	0.752248	0.488584	0.593998	0.702297	0.210109	0.289257	1.14168	0.225415	0.339589	0.42925	0.489201	0.524691	0.415081	0.395349	0.350951	0.498943	36.2342	0.013938	0.771386
YGL013C	1295.19	1.1046	54.0575	0.11956	1.36626	0.0636473	-0.472733	0.057503	0.050596	0.949404	1.02553	0.241992	0.725573	0.44605	0.792242	0.74352	0.146884	0.132363	1.08141	0.0981118	0.145634	0.366645	0.461939	0.501538	0.38015	0.392322	0.345506	0.402622	40.8945	0.01127	0.779219
YGL014W	720.517	1.21525	48.389	0.164687	1.52181	0.123336	-0.420371	0.156435	0.113856	0.886144	1.05755	0.43102	0.760061	0.522093	1.4824	1.60285	0.271815	0.106026	1.09474	0.140396	0.188413	0.391761	0.471896	0.43007	0.39039	0.452703	0.384009	0.334459	39.6552	0.00535752	0.770065
YGL016W	9755.8	1.21343	48.1908	0.160567	1.47535	0.0899381	-0.413019	0.126592	0.104911	0.895089	1.05343	0.471141	0.76946	0.523535	1.33682	1.32988	0.272372	0.0661124	1.1096	0.115461	0.155051	0.403695	0.483232	0.459627	0.357077	0.40518	0.307123	0.358927	43.4615	0.0124865	0.775805
YGL017W	2034.69	1.06845	59.5269	0.138135	1.43258	0.0823306	-0.523559	0.0657273	0.0532045	0.946795	1.03769	0.177136	0.688096	0.45929	0.810763	0.82065	0.160454	0.471453	1.05782	0.161073	0.237539	0.352953	0.447535	0.4	0.420146	0.463221	0.349901	0.447316	27.6574	0.0209547	0.777053
YGL018C	2010.02	1.31069	50.6905	0.393326	1.74642	0.171363	-0.510543	0.230475	0.171331	0.828669	1.22895	0.358799	0.728382	0.454545	0.330658	0.07096	0.151069	0.484271	1.16443	0.364645	0.367796	0.409334	0.482269	0.512195	0.422101	0.494565	0.298913	0.472826	29.4109	0.00907977	0.779728
YGL019W	8121.34	1.21868	54.1214	0.273252	1.62296	0.148583	-0.512058	0.0820356	0.0891319	0.910868	1.11375	0.324279	0.680731	0.40824	0.291622	0.372855	0.0705882	0.54359	1.11162	0.251674	0.395526	0.386412	0.452448	0.539683	0.460432	0.510791	0.356115	0.514388	22.9883	0.0164183	0.788716
YGL020C	2253.49	1.21566	56.2872	0.284206	1.71577	0.151333	-0.522437	0.100454	0.10972	0.89028	1.11035	0.349002	0.743571	0.466063	0.984003	0.799848	0.178654	0.432185	1.12306	0.232717	0.311352	0.426587	0.495973	0.421875	0.394326	0.412766	0.314894	0.455319	23.7348	0.0136847	0.778694
YGL021W	2193.27	1.21363	49.1223	0.197795	1.54191	0.107964	-0.428072	0.147176	0.104277	0.895723	1.04753	0.419979	0.739696	0.498641	1.36954	1.49866	0.252532	0.19474	1.11309	0.171577	0.181128	0.372901	0.460623	0.436364	0.366667	0.369737	0.377632	0.352632	32.9047	0.0249487	0.768278
YGL022W	3004.53	1.20996	47.6593	0.190794	1.54218	0.108504	-0.421029	0.149795	0.099776	0.900224	1.09105	0.470125	0.702691	0.417778	0.369876	0.419753	0.138	0.381161	1.11189	0.24213	0.337102	0.431305	0.497202	0.574899	0.45311	0.431755	0.39415	0.533426	34.073	0.0153615	0.755079
YGL025C	555.549	1.13255	53.4579	0.283655	1.78816	0.219003	-0.499545	0.166667	0.0916435	0.908356	1.11109	0.243697	0.672233	0.3687	0.0207809	-0.308586	0.0444965	0.578078	1.07431	0.27622	0.371432	0.367555	0.437885	0.54955	0.468514	0.493703	0.410579	0.501259	36.7936	0.0341198	0.763147
YGL026C	15453.1	1.53774	40.3547	0.273106	1.84658	0.165052	-0.300491	0.195771	0.190687	0.809313	1.17284	0.954103	0.791032	0.565847	1.23493	1.15453	0.351351	0.143351	1.15608	0.204056	0.327911	0.484639	0.56115	0.654008	0.433286	0.533239	0.410184	0.356436	31.4099	0.0169695	0.756929
YGL027C	2835.84	1.14902	50.6125	0.161017	1.45295	0.0703497	-0.44892	0.104136	0.0802907	0.919709	1.04662	0.332613	0.737476	0.486792	1.0139	1.11576	0.205711	0.148151	1.11134	0.124584	0.16186	0.402906	0.481793	0.444444	0.392557	0.465786	0.334934	0.376951	36.2033	0.0173084	0.782387
YGL028C	22621.3	1.45546	43.6042	0.254383	1.839	0.149993	-0.347138	0.213365	0.182819	0.817181	1.08522	0.767535	0.795149	0.568224	1.66706	1.62447	0.376378	0.0791613	1.11473	0.212821	0.315784	0.462367	0.537572	0.516779	0.414514	0.392989	0.52952	0.321033	35.9061	0.00929641	0.743462
YGL029W	2337.13	1.57068	46.6039	0.575458	2.35628	0.163102	-0.510576	0.411979	0.242248	0.757752	1.30856	0.603274	0.759215	0.508772	0.522842	-0.0544958	0.235495	0.652187	1.20615	0.47703	0.397773	0.508793	0.549616	0.777778	0.397222	0.433333	0.35	0.408333	30.9769	0.0286514	0.791562
YGL031C	247378	2.45872	27.413	1.48777	3.30661	0.440648	-0.0479529	0.567234	0.575817	0.424183	1.86741	1.55664	0.837532	0.588235	0.382223	0.0971312	0.376238	0.455739	1.31185	0.528989	0.804883	0.656975	0.69447	0.833333	0.419355	0.393548	0.43871	0.425806	20	0.0319108	0.773719
YGL032C	1155.25	1.51761	56.3348	0.517282	1.83579	0.18239	-0.651933	0.273875	0.246857	0.753143	1.3012	0.4181	0.703297	0.411765	0.979249	0.495711	0.137931	0.713061	1.03077	0.452356	0.525587	0.339548	0.421591	0.304348	0.40613	0.367816	0.471264	0.37931	20	0.0214797	0.746242
YGL035C	830.424	1.30928	46.3799	0.28592	1.75923	0.173149	-0.417439	0.174519	0.122362	0.877638	1.13046	0.517932	0.725026	0.469388	0.855808	1.08613	0.220779	0.254934	1.12177	0.239451	0.275694	0.364639	0.443666	0.531532	0.423942	0.434524	0.456349	0.380952	30.2603	0.0205344	0.763443
YGL036W	486.132	1.13986	52.2882	0.145902	1.4447	0.0810354	-0.464294	0.101627	0.065529	0.934471	1.03587	0.287204	0.739801	0.468997	1.04338	1.10154	0.191301	0.20365	1.07995	0.146493	0.149925	0.376519	0.466667	0.425926	0.359736	0.366337	0.337734	0.375138	37.9649	0.0267385	0.775105
YGL037C	7721.28	1.35455	43.6257	0.320198	1.71321	0.139966	-0.46603	0.260463	0.182459	0.817541	1.20309	0.420667	0.751791	0.451456	0.313736	0.453138	0.145019	0.373959	1.10707	0.322743	0.398142	0.475982	0.553274	0.580645	0.432099	0.472222	0.314815	0.509259	61	0.00606453	0.779338
YGL038C	9490.22	1.16038	53.6008	0.200011	1.5924	0.11762	-0.480548	0.145695	0.0901522	0.909848	1.06695	0.320124	0.736546	0.472648	0.989354	0.994414	0.195997	0.23979	1.11303	0.187986	0.212364	0.382486	0.470542	0.496296	0.390972	0.416667	0.354167	0.402083	28.4878	0.0120827	0.773501
YGL039W	2343.07	1.25312	51.3447	0.208651	1.5604	0.12272	-0.468657	0.144256	0.123984	0.876016	1.07363	0.360103	0.752715	0.501466	1.18604	0.87902	0.233083	0.299602	1.10507	0.230113	0.258065	0.439092	0.507029	0.455357	0.399425	0.45977	0.367816	0.37069	28.9644	0.0208445	0.773257
YGL040C	11557.2	1.36876	48.1124	0.268203	1.65802	0.144049	-0.396866	0.160099	0.173284	0.826716	1.17256	0.54249	0.746988	0.494012	1.08423	1.04355	0.244693	0.234266	1.10824	0.219283	0.305406	0.411513	0.492079	0.64	0.434698	0.520468	0.421053	0.362573	28.2229	-0.000383882	0.760105
YGL043W	6255.18	1.261	48.2489	0.222625	1.52144	0.118432	-0.469929	0.178851	0.134734	0.865266	1.13292	0.32377	0.753127	0.462046	0.677238	0.719369	0.156169	0.300208	1.09181	0.244159	0.294151	0.420731	0.508779	0.546667	0.402373	0.472492	0.343042	0.391586	61	0.0178532	0.7839
YGL044C	6348.36	1.27372	50.5909	0.340193	1.78493	0.164377	-0.469271	0.230825	0.148954	0.851046	1.13787	0.377676	0.694922	0.456446	0.837007	0.811837	0.16763	0.580097	1.08775	0.303641	0.379417	0.346819	0.419668	0.482353	0.413288	0.469595	0.344595	0.425676	22.8715	0.0343665	0.779796
YGL045W	783.799	1.11651	56.1551	0.13618	1.41588	0.0707477	-0.503563	0.068418	0.0559244	0.944076	1.04358	0.217212	0.68625	0.399621	0.465373	0.643147	0.0972947	0.349111	1.05941	0.150544	0.244217	0.362067	0.445374	0.503937	0.414514	0.428044	0.391144	0.424354	43.9847	0.0105912	0.765415
YGL047W	1948	1.2568	55.2581	0.258872	1.613	0.119606	-0.547003	0.118422	0.118296	0.881704	1.14504	0.31307	0.676771	0.441624	0.603873	0.442013	0.15547	0.549659	1.07334	0.281113	0.394241	0.371263	0.45747	0.44898	0.425743	0.5	0.361386	0.415842	20	0.0357543	0.765662
YGL048C	4696.23	1.36995	45.0673	0.257834	1.74788	0.143081	-0.391727	0.221116	0.175896	0.824104	1.16539	0.582684	0.755297	0.519182	1.15703	1.48227	0.279693	0.184694	1.12544	0.231248	0.28607	0.443498	0.521536	0.622807	0.404938	0.51358	0.350617	0.350617	27.6915	0.0278243	0.761717
YGL049C	3389.32	1.23996	48.1667	0.155062	1.48715	0.099275	-0.421004	0.107641	0.0945755	0.905424	1.05475	0.483068	0.758718	0.510734	1.07158	1.05585	0.240351	0.12623	1.11823	0.11447	0.149002	0.426518	0.496383	0.533865	0.392414	0.45733	0.374179	0.345733	34.9497	0.00688435	0.779316
YGL050W	3389.32	1.24734	50.6239	0.185289	1.51561	0.0834232	-0.514803	0.137557	0.109869	0.890131	1.08521	0.321272	0.71351	0.458647	0.79416	0.950225	0.179097	0.31509	1.08914	0.200812	0.301623	0.375121	0.47547	0.47619	0.396825	0.446886	0.369963	0.373626	25.1933	0.0103683	0.770595
YGL053W	1253.62	1.16508	61	0.208098	1.56779	0.121796	-0.555333	0.103473	0.108441	0.891559	1.09815	0.240784	0.690406	0.406114	0.480074	0.457941	0.0821147	0.621192	1.05581	0.235227	0.343465	0.356904	0.443901	0.458333	0.400844	0.464135	0.337553	0.400844	24.0577	0.00446075	0.774763
YGL054C	7108.89	1.60102	43.3387	0.504423	2.09038	0.23136	-0.44468	0.34715	0.275046	0.724954	1.28736	0.637068	0.80536	0.484848	0.677728	0.977973	0.22063	0.25178	1.17718	0.366404	0.457671	0.4669	0.529851	0.714286	0.352657	0.391304	0.26087	0.405797	22.8661	0.0175914	0.772923
YGL056C	21216.1	1.18808	52.1772	0.179537	1.53029	0.120757	-0.468934	0.0847031	0.0759831	0.924017	1.07597	0.328917	0.704273	0.4	0.660812	0.615562	0.117143	0.315309	1.08077	0.180684	0.25773	0.352349	0.437337	0.480916	0.421885	0.432638	0.413662	0.419355	35.3305	0.0322884	0.752689
YGL058W	2767.66	1.44905	45.8527	0.485546	2.12174	0.245772	-0.45777	0.282353	0.212326	0.787674	1.22765	0.536258	0.782956	0.552795	1.40828	1.70608	0.303787	0.279415	1.13781	0.336833	0.337086	0.475624	0.574807	0.435897	0.416667	0.511628	0.354651	0.383721	27.8837	0.0144823	0.783779
YGL059W	450.486	1.22071	51.9296	0.165789	1.46438	0.0837008	-0.456267	0.1363	0.117869	0.882131	1.06474	0.38547	0.742062	0.494737	1.22022	1.17668	0.222042	0.245364	1.08152	0.166077	0.229126	0.369811	0.466976	0.441379	0.356415	0.409369	0.303462	0.356415	30.6885	0.0129908	0.776245
YGL060W	3870.07	1.13435	54.7231	0.133064	1.39761	0.0792853	-0.473894	0.0824814	0.0780195	0.92198	1.04574	0.276529	0.733441	0.486268	1.13499	1.03897	0.217391	0.205906	1.07453	0.139732	0.170753	0.391634	0.467484	0.421622	0.371815	0.429017	0.316693	0.369735	36.6868	0.00843413	0.770232
YGL061C	996.188	1.37932	47.5935	0.243557	1.6144	0.110743	-0.446324	0.23694	0.178203	0.821797	1.13371	0.483234	0.749957	0.5	1.14921	1.38142	0.25	0.246743	1.08803	0.262863	0.315555	0.388397	0.469996	0.430769	0.376518	0.380567	0.404858	0.34413	20	0.00910272	0.772652
YGL062W	12532.3	1.40684	43.1545	0.24566	1.72319	0.136059	-0.32352	0.148571	0.158022	0.841978	1.16708	0.835144	0.76902	0.534965	1.13169	1.03153	0.302905	0.127428	1.14627	0.179647	0.269651	0.466681	0.542759	0.557377	0.434352	0.540747	0.387097	0.375212	36.841	0.0167547	0.757699
YGL064C	736.465	1.16305	53.0442	0.156979	1.50363	0.0919988	-0.478307	0.0619954	0.066855	0.933145	1.0588	0.305042	0.711205	0.424632	0.807577	0.728277	0.13873	0.220889	1.08756	0.143463	0.228058	0.36204	0.447276	0.5	0.393939	0.427807	0.363636	0.390374	61	0.0249101	0.761245
YGL065C	1835.1	1.21468	51.157	0.16042	1.44075	0.0852063	-0.452701	0.107964	0.102523	0.897477	1.05724	0.372827	0.764825	0.497951	1.24478	1.21614	0.225296	0.103799	1.10602	0.12839	0.174546	0.414059	0.492959	0.442424	0.361166	0.431412	0.306163	0.345924	30.9276	0.0109515	0.775046
YGL066W	486.132	1.14468	54.4622	0.176801	1.55288	0.131002	-0.479767	0.0727777	0.0666948	0.933305	1.04822	0.267009	0.717979	0.482919	0.981478	0.891925	0.199359	0.206581	1.09312	0.124467	0.172802	0.372971	0.459828	0.485714	0.418569	0.496195	0.38965	0.369863	35.9513	0.0256306	0.778206
YGL067W	845.819	1.21054	52.1322	0.157719	1.42003	0.0778312	-0.486777	0.111482	0.0948859	0.905114	1.06654	0.321245	0.737171	0.474667	1.07667	1.07129	0.197828	0.184358	1.08091	0.163595	0.225552	0.393389	0.477019	0.45082	0.386285	0.398438	0.385417	0.375	28.2067	0.0224339	0.768698
YGL068W	6940.26	1.31453	54.8821	0.34955	1.90093	0.211287	-0.503836	0.180438	0.162054	0.837946	1.17215	0.402899	0.742842	0.446809	0.716996	0.762992	0.18961	0.476986	1.12249	0.27313	0.338249	0.461683	0.528133	0.653061	0.429553	0.469072	0.427835	0.391753	26.2772	0.0146199	0.748522
YGL070C	2443.57	1.5523	44.9488	0.523499	2.01746	0.21925	-0.522206	0.301625	0.273981	0.726019	1.27194	0.508215	0.730524	0.537815	1.15206	0.776634	0.288026	0.503501	1.08808	0.383453	0.493988	0.379881	0.443053	0.4	0.396175	0.393443	0.418033	0.377049	20	0.0109693	0.778595
YGL071W	2733.41	1.17073	51.4119	0.156741	1.46764	0.106925	-0.464096	0.143496	0.0890189	0.910981	1.05895	0.281467	0.728704	0.477239	1.02083	1.29968	0.192439	0.288202	1.06963	0.170214	0.204105	0.368498	0.461647	0.424581	0.400966	0.46087	0.369565	0.372464	32.5807	0.0280178	0.77857
YGL078C	38934.2	1.43979	40.2604	0.290753	1.8013	0.171654	-0.352744	0.231171	0.171222	0.828778	1.17096	0.668988	0.792509	0.547573	1.14725	1.58484	0.302917	0.127727	1.15993	0.241859	0.293509	0.488255	0.555822	0.584615	0.388145	0.493308	0.325048	0.34608	30.4455	0.0160152	0.773856
YGL079W	1629.89	1.26476	50.8565	0.300044	1.71556	0.153601	-0.532633	0.239733	0.131099	0.868901	1.10201	0.287195	0.727325	0.495327	1.07317	1.13877	0.226269	0.396308	1.09131	0.326047	0.317879	0.397995	0.476387	0.508772	0.391437	0.463303	0.353211	0.357798	30.7873	0.0132995	0.780939
YGL080W	395.628	1.50394	45.0335	0.448311	1.88628	0.220513	-0.528301	0.322271	0.239409	0.760591	1.23052	0.470107	0.74521	0.496	1.42022	0.8493	0.219814	0.591038	1.08836	0.425401	0.474817	0.385702	0.458163	0.543478	0.379487	0.438462	0.361538	0.338462	27.4773	0.0296099	0.763714
YGL082W	7622.25	1.20303	54.3541	0.181563	1.54686	0.101802	-0.491049	0.130752	0.106236	0.893764	1.07021	0.308636	0.725466	0.494624	1.00903	0.983646	0.217753	0.326025	1.08281	0.177197	0.234828	0.397238	0.466622	0.418803	0.391951	0.469816	0.333333	0.372703	30.408	0.0150068	0.778829
YGL083W	1484.98	1.18583	52.2961	0.163706	1.49735	0.0929859	-0.445304	0.0963383	0.0829968	0.917003	1.04999	0.378888	0.746851	0.463602	1.15372	1.19647	0.190491	0.141454	1.11616	0.11784	0.167066	0.38858	0.482812	0.4	0.371476	0.385572	0.350746	0.378109	37.5289	0.0158471	0.770411
YGL084C	672.127	1.2049	49.2445	0.174834	1.53389	0.0770877	-0.443228	0.118026	0.0968632	0.903137	1.06705	0.41182	0.744859	0.467925	1.0801	1.00823	0.208236	0.159904	1.10147	0.151196	0.208068	0.402812	0.474885	0.466667	0.374405	0.375	0.355357	0.392857	35.2641	0.0131901	0.76308
YGL085W	704.481	1.25358	51.8606	0.245807	1.60125	0.103465	-0.479756	0.181774	0.141132	0.858868	1.09556	0.40168	0.724371	0.498069	1.21613	1.27737	0.235294	0.302595	1.09403	0.230125	0.282248	0.330513	0.455193	0.575	0.384428	0.416058	0.390511	0.346715	25.7541	0.0166892	0.770224
YGL086W	655.803	1.19118	53.0477	0.223722	1.61505	0.0957307	-0.442153	0.137235	0.106899	0.893101	1.04047	0.380035	0.754246	0.504801	1.23245	1.20341	0.21179	0.323248	1.12125	0.174175	0.213143	0.384759	0.47514	0.412088	0.328438	0.411215	0.23231	0.341789	34.2797	0.0224524	0.797521
YGL090W	876.4	1.22205	50.5216	0.202764	1.57579	0.0980647	-0.462924	0.15722	0.119035	0.880965	1.06464	0.362152	0.721021	0.506143	1.11629	1.17288	0.238636	0.27072	1.0909	0.218182	0.258343	0.366505	0.469505	0.443038	0.375297	0.453682	0.325416	0.346793	30.0804	0.0137971	0.784291
YGL092W	4632.57	1.20841	49.5228	0.152736	1.45996	0.092215	-0.41419	0.132369	0.104471	0.895529	1.02687	0.447408	0.749247	0.500389	1.42816	1.50321	0.248173	0.0867234	1.11124	0.10991	0.15211	0.387639	0.471842	0.404199	0.381422	0.420653	0.398633	0.324981	41.3356	0.0114569	0.767148
YGL094C	1511.59	1.18345	50.6503	0.117059	1.36245	0.0582165	-0.435877	0.105003	0.0890404	0.91096	1.03491	0.389524	0.737763	0.485714	1.21911	1.18497	0.218852	0.144999	1.07782	0.109798	0.165764	0.369951	0.458977	0.438272	0.375486	0.408969	0.364126	0.353363	39.6142	0.0198648	0.772167
YGL095C	5660.09	1.23251	49.8891	0.163126	1.4624	0.0708879	-0.433904	0.162188	0.121921	0.878079	1.06429	0.399541	0.747152	0.49556	1.2769	1.42889	0.223159	0.258659	1.09536	0.170962	0.220131	0.397529	0.473125	0.402778	0.353553	0.426343	0.292894	0.341421	35.0985	0.0187119	0.781499
YGL097W	12081.9	1.25363	48.0178	0.197433	1.57819	0.108079	-0.446341	0.122138	0.10325	0.89675	1.09839	0.433524	0.741672	0.4946	0.867527	0.717078	0.230896	0.194872	1.12376	0.162791	0.213875	0.437637	0.510124	0.561151	0.4426	0.524896	0.39834	0.404564	31.7628	0.0143901	0.768239
YGL098W	936.776	1.3088	49.9415	0.304817	1.69224	0.140392	-0.483071	0.133099	0.137313	0.862687	1.1127	0.404267	0.741747	0.502092	1.23036	1.29606	0.237587	0.407642	1.11927	0.247705	0.299067	0.393802	0.478013	0.388889	0.380952	0.469388	0.310204	0.363265	29.377	0.0165165	0.782194
YGL099W	19425.1	1.3818	43.6822	0.231105	1.60865	0.121837	-0.363262	0.213064	0.166077	0.833923	1.11223	0.665706	0.782418	0.568218	1.55906	1.60219	0.337846	0.0962335	1.14645	0.202489	0.234752	0.438598	0.508002	0.543011	0.389062	0.484375	0.359375	0.323437	31.5469	0.0188595	0.775437
YGL100W	951.716	1.23018	51.4422	0.205489	1.59214	0.108396	-0.471281	0.169548	0.125913	0.874087	1.06405	0.380762	0.733907	0.487952	1.38477	1.5685	0.233371	0.186355	1.09279	0.17973	0.237303	0.374887	0.4507	0.433735	0.413563	0.484241	0.424069	0.332378	30.4703	0.0114017	0.767953
YGL101W	1498.3	1.31932	49.1166	0.267354	1.52567	0.108122	-0.487926	0.18464	0.162499	0.837501	1.13723	0.400965	0.762661	0.541463	1.24457	1.43745	0.281071	0.232642	1.11048	0.26063	0.259138	0.409245	0.501686	0.367347	0.372093	0.437209	0.316279	0.362791	21.2415	0.0344475	0.790921
YGL105W	57715.7	1.51655	40.6088	0.431013	2.07285	0.236775	-0.322567	0.235405	0.242657	0.757343	1.28305	0.733668	0.794441	0.52861	0.714445	0.972316	0.268757	0.192853	1.18906	0.285417	0.414159	0.534434	0.598852	0.57732	0.423759	0.515957	0.337766	0.417553	29.2625	-0.000766104	0.777567
YGL107C	4802.93	1.14438	52.7979	0.14152	1.41431	0.0662739	-0.474636	0.0903183	0.0670157	0.932984	1.05216	0.282661	0.723258	0.463259	0.781398	0.891826	0.180488	0.192206	1.09159	0.126387	0.198613	0.380844	0.466372	0.453552	0.383385	0.407121	0.337461	0.405573	52.5647	0.0203784	0.773068
YGL108C	2431.8	1.38816	49.0587	0.401946	1.82026	0.206355	-0.525378	0.389943	0.235311	0.764689	1.27373	0.345096	0.700969	0.419118	0.616152	1.1974	0.0980019	0.586336	1.08525	0.452331	0.497829	0.408225	0.486648	0.375	0.421429	0.464286	0.392857	0.407143	24.9929	0.00737734	0.781702
YGL110C	6301.72	1.24621	52.6026	0.177664	1.51127	0.0979565	-0.426563	0.161476	0.136131	0.863869	1.05567	0.466607	0.740953	0.535537	1.54607	1.43674	0.288457	0.247337	1.11474	0.166359	0.236672	0.389096	0.467631	0.450331	0.370192	0.461538	0.320513	0.328526	33.3428	0.0224157	0.776394
YGL111W	2744.84	1.16862	52.5457	0.182834	1.49447	0.0976983	-0.473843	0.16338	0.106349	0.893651	1.06764	0.284857	0.720128	0.45657	1.05206	1.20657	0.173348	0.350438	1.08775	0.217434	0.261744	0.378622	0.457002	0.431373	0.393089	0.477322	0.330454	0.37149	61	0.00127422	0.769992
YGL112C	6506.38	1.26762	50.2558	0.16104	1.47731	0.0927291	-0.424803	0.131788	0.133061	0.866939	1.0736	0.437398	0.752441	0.51378	1.42043	1.29428	0.270131	0.200895	1.09441	0.161024	0.240198	0.397375	0.475195	0.420635	0.379845	0.484496	0.341085	0.313953	30.7089	0.020774	0.762186
YGL113W	124.51	1.17313	53.4345	0.148302	1.45862	0.0815436	-0.463528	0.107294	0.0861947	0.913805	1.03659	0.320933	0.708149	0.448012	0.985954	0.96314	0.166121	0.31612	1.07651	0.16909	0.234556	0.354972	0.438954	0.396226	0.377246	0.405689	0.365269	0.360778	47.1891	0.0148749	0.771686
YGL115W	11676.9	1.19971	54.6188	0.168338	1.48778	0.0887796	-0.508414	0.123492	0.0927096	0.90729	1.07445	0.30142	0.721421	0.455414	0.90863	0.918023	0.189253	0.186423	1.08011	0.18265	0.199549	0.405115	0.475067	0.506329	0.388199	0.450311	0.319876	0.39441	27.3332	-0.00420618	0.76418
YGL117W	148.811	1.21061	55.4879	0.18903	1.49409	0.0768832	-0.5272	0.121006	0.106059	0.893941	1.10883	0.286447	0.709267	0.468992	0.79867	0.614168	0.176353	0.399152	1.04637	0.234999	0.306095	0.364924	0.461804	0.46875	0.369811	0.445283	0.271698	0.392453	20.8547	0.021594	0.781731
YGL119W	951.716	1.28676	46.7154	0.184474	1.48617	0.0951465	-0.406502	0.212546	0.143658	0.856342	1.07483	0.497647	0.747833	0.49375	1.38569	1.65578	0.241218	0.214237	1.10934	0.217926	0.245185	0.385495	0.470628	0.362903	0.381903	0.419162	0.379242	0.347305	34.9201	0.0168653	0.767138
YGL120C	16910	1.2798	47.4559	0.195626	1.5729	0.11145	-0.399863	0.119691	0.114865	0.885135	1.1037	0.527207	0.750638	0.504021	1.05773	1.05852	0.247713	0.11686	1.1266	0.133651	0.184726	0.432394	0.505486	0.581395	0.410256	0.508475	0.357236	0.365059	32.7174	0.0228494	0.767245
YGL122C	9671.7	1.24625	50.4332	0.264242	1.71741	0.168598	-0.430009	0.136946	0.128161	0.871839	1.09482	0.410511	0.743845	0.522417	1.16121	1.28948	0.258886	0.173907	1.1222	0.167645	0.205803	0.390966	0.457367	0.543624	0.436825	0.56381	0.420952	0.325714	33.5275	0.0112047	0.77461
YGL125W	8604.45	1.28357	48.1978	0.234156	1.67669	0.122988	-0.408596	0.125286	0.124742	0.875258	1.12738	0.547191	0.689576	0.397906	-0.0693615	-0.152499	0.0765113	0.54729	1.12595	0.260883	0.440736	0.427307	0.489176	0.614634	0.46	0.45	0.351667	0.578333	29.5979	0.00858117	0.773674
YGL126W	538.41	1.15415	55.1571	0.242841	1.68969	0.138206	-0.485732	0.103112	0.0964737	0.903526	1.11392	0.335976	0.556179	0.268362	-0.463474	-0.29965	-0.0589438	1.02407	0.983497	0.331863	0.563438	0.293615	0.371903	0.5	0.553509	0.581579	0.473684	0.605263	29.4904	0.0141134	0.732659
YGL127C	468.395	1.24871	61	0.443311	1.7803	0.185577	-0.619505	0.148697	0.154941	0.845059	1.18415	0.286005	0.632852	0.310924	-0.614823	-0.631824	-0.0649351	0.921565	1.08974	0.387215	0.531669	0.335532	0.37476	0.619048	0.464567	0.464567	0.330709	0.598425	20	0.0442025	0.768274
YGL129C	1295.19	1.19382	53.4001	0.167065	1.48645	0.116319	-0.47582	0.128839	0.0854116	0.914588	1.05387	0.328436	0.742855	0.455581	1.12246	1.13802	0.174676	0.237475	1.09717	0.188951	0.223081	0.393217	0.475031	0.538462	0.371111	0.404444	0.333333	0.375556	33.1578	0.0235075	0.765118
YGL130W	279.403	1.21272	51.4323	0.191439	1.5329	0.106822	-0.459445	0.124472	0.106948	0.893052	1.07016	0.388343	0.734758	0.476082	1.07817	1.06134	0.198606	0.19726	1.11382	0.15738	0.229263	0.382647	0.450949	0.542056	0.400871	0.481481	0.348584	0.372549	28.6212	0.00830828	0.774686
YGL133W	2606.88	1.15067	52.2342	0.136933	1.41723	0.0706299	-0.43877	0.0976552	0.0843865	0.915614	1.02766	0.354358	0.737638	0.493464	1.15316	1.1593	0.217419	0.106406	1.10453	0.0918746	0.140803	0.388516	0.477673	0.474026	0.378428	0.453323	0.335443	0.346519	43.2958	0.0200918	0.78168
YGL134W	216.634	1.16061	57.4704	0.175819	1.54841	0.0999779	-0.503415	0.076914	0.0802805	0.91972	1.04478	0.274753	0.709947	0.45283	0.881429	0.781422	0.164967	0.307877	1.07622	0.151774	0.238863	0.36493	0.448533	0.424242	0.39107	0.441109	0.351039	0.381062	27.7302	0.0252606	0.779673
YGL135W	264999	2.55817	26.2607	1.31608	3.24154	0.380115	0.0957783	0.643383	0.663516	0.336484	1.93422	1.93823	0.817567	0.533333	-0.0314459	0.085578	0.291139	0.47186	1.29583	0.550391	0.913619	0.647055	0.694292	0.898305	0.419355	0.391705	0.308756	0.557604	21.719	0.0041955	0.775331
YGL140C	1083.68	1.16166	51.7532	0.103683	1.33491	0.0587173	-0.435144	0.089538	0.0818433	0.918157	1.03021	0.386866	0.727987	0.472743	1.15554	1.15157	0.207511	0.153307	1.0738	0.10835	0.181713	0.370936	0.458323	0.400568	0.390211	0.429861	0.378999	0.361772	39.2152	0.0219632	0.766561
YGL141W	3115.68	1.18296	52.4635	0.165891	1.44741	0.102213	-0.437574	0.087443	0.0889528	0.911047	1.04404	0.392201	0.740691	0.473982	1.09767	0.981093	0.196776	0.197674	1.11305	0.12951	0.173563	0.387104	0.472768	0.453061	0.367033	0.405495	0.316484	0.379121	32.9214	0.0136964	0.777154
YGL143C	414.115	1.22334	52.5068	0.184015	1.50977	0.115753	-0.470422	0.153685	0.10881	0.89119	1.08705	0.357072	0.713371	0.477723	1.12785	0.933434	0.218036	0.337633	1.09473	0.232661	0.240035	0.371338	0.461865	0.427184	0.414851	0.472155	0.389831	0.382567	30.0536	0.00888961	0.765559
YGL145W	6024.12	1.2276	49.8342	0.18321	1.51387	0.0961052	-0.429227	0.134444	0.108125	0.891875	1.07102	0.423397	0.761149	0.50731	1.25641	1.2584	0.237413	0.205831	1.10813	0.164182	0.200579	0.404544	0.487281	0.431373	0.34427	0.396576	0.268188	0.368046	41.6355	0.00443049	0.77953
YGL147C	52359.5	2.20596	28.3823	0.906384	2.64141	0.264462	-0.062857	0.59648	0.568623	0.431377	1.70686	1.31529	0.792219	0.515957	0.0174223	0.288877	0.255624	0.43132	1.17606	0.53667	0.801143	0.636249	0.699761	0.828125	0.418848	0.445026	0.293194	0.518325	21.8588	0.0503056	0.775255
YGL148W	2313.31	1.64254	40.3016	0.441202	2.12826	0.231184	-0.289115	0.228842	0.245054	0.754946	1.30626	0.967337	0.737817	0.449315	0.259133	0.0259171	0.178194	0.409735	1.17005	0.314637	0.517402	0.48626	0.558081	0.709924	0.477837	0.494681	0.444149	0.494681	25.4322	0.00149398	0.755115
YGL150C	6278.44	1.16994	49.3871	0.171123	1.50664	0.0901808	-0.419161	0.105562	0.0834722	0.916528	1.06225	0.411559	0.751035	0.517434	1.07495	1.22405	0.246939	0.107774	1.12377	0.119152	0.129886	0.436306	0.517682	0.486683	0.386837	0.438549	0.324379	0.397582	42.2017	0.0235418	0.786098
YGL151W	2490.5	1.17983	50.9357	0.135364	1.42253	0.0836115	-0.432857	0.105412	0.0894475	0.910553	1.03357	0.37297	0.753372	0.478378	1.19177	1.1881	0.202388	0.144053	1.09154	0.121986	0.15476	0.387897	0.47505	0.44795	0.349529	0.40371	0.30212	0.342756	41.3914	0.0108684	0.774696
YGL153W	2572.11	1.2014	49.9693	0.256549	1.61359	0.119396	-0.476148	0.217847	0.127182	0.872818	1.11284	0.317247	0.717136	0.473846	1.09619	1.18017	0.18247	0.580847	1.10215	0.3145	0.332862	0.417224	0.492278	0.372093	0.408602	0.480938	0.331378	0.41349	27.8102	0.0206965	0.784853
YGL154C	622.843	1.27136	47.0319	0.239396	1.6512	0.121542	-0.499345	0.141241	0.11805	0.88195	1.11122	0.350482	0.72575	0.490494	0.952275	0.992664	0.223563	0.319592	1.09854	0.23801	0.312128	0.396552	0.476786	0.480519	0.389706	0.415441	0.356618	0.397059	26.3303	0.00804274	0.774866
YGL155W	3938.91	1.17068	55.9013	0.177305	1.48952	0.0908419	-0.503071	0.109244	0.0932931	0.906707	1.05993	0.286316	0.707699	0.440771	0.878845	0.862966	0.144062	0.346464	1.05281	0.182629	0.270577	0.338488	0.430621	0.386364	0.39539	0.430851	0.380319	0.375	29.1149	0.00949326	0.772694
YGL156W	319.3	1.2084	49.0435	0.15525	1.46214	0.082596	-0.413338	0.108462	0.101748	0.898252	1.05212	0.469565	0.757946	0.525048	1.38596	1.31009	0.269269	0.111452	1.11402	0.113438	0.170937	0.41658	0.49534	0.465409	0.388119	0.435826	0.367498	0.361034	39.166	0.0135168	0.775618
YGL157W	2948.57	1.23852	50.1652	0.219318	1.6168	0.139404	-0.475519	0.151108	0.123683	0.876317	1.08418	0.346721	0.766175	0.514793	1.25482	1.28574	0.250286	0.169095	1.10631	0.195829	0.233992	0.444875	0.511661	0.481481	0.396734	0.461095	0.365994	0.363112	27.0844	0.00252249	0.769683
YGL159W	172.148	1.27112	48.1774	0.226974	1.5368	0.0967765	-0.449094	0.139974	0.122249	0.877751	1.09465	0.395867	0.761786	0.506925	1.16146	1.3214	0.243894	0.160226	1.10202	0.207968	0.249501	0.406003	0.48336	0.514019	0.345946	0.37027	0.302703	0.364865	26.2718	0.0180589	0.781883
YGL161C	936.776	1.15773	54.0052	0.196576	1.55414	0.0991125	-0.524074	0.137013	0.0807854	0.919215	1.08825	0.250275	0.681895	0.412752	0.264199	0.378588	0.110169	0.540968	1.06606	0.251404	0.336434	0.3799	0.462918	0.489796	0.423656	0.425806	0.36129	0.483871	21.9119	0.0233178	0.775075
YGL162W	1098.09	1.23949	51.4806	0.231594	1.63958	0.134001	-0.500017	0.228961	0.126402	0.873598	1.12266	0.311789	0.679039	0.47099	1.04042	1.31935	0.220453	0.458039	1.0457	0.291094	0.328939	0.357308	0.445588	0.329268	0.424749	0.401338	0.454849	0.41806	28.8492	0.0259392	0.754232
YGL164C	3671.41	1.16217	51.3554	0.203429	1.5369	0.0934068	-0.493305	0.16191	0.0865804	0.91342	1.05457	0.241512	0.703358	0.439815	0.730079	1.14668	0.132616	0.457899	1.08707	0.248576	0.262925	0.380188	0.468376	0.452632	0.385606	0.465909	0.302273	0.388636	34.0908	0.0291185	0.782421
YGL166W	1758.86	1.16454	59.8715	0.207199	1.53084	0.102712	-0.570078	0.144553	0.0974647	0.902535	1.10712	0.207901	0.655327	0.404545	0.454407	0.353309	0.111864	0.561462	1.03143	0.281994	0.326424	0.328469	0.423997	0.568627	0.475556	0.497778	0.488889	0.44	24.0639	0.0277352	0.760462
YGL167C	6904.28	1.28616	45.5281	0.157981	1.52244	0.0948693	-0.385245	0.152978	0.123174	0.876826	1.06842	0.582891	0.767792	0.51694	1.43995	1.56087	0.278956	0.0819752	1.10604	0.137497	0.181668	0.416251	0.507063	0.527273	0.380702	0.447368	0.362105	0.332632	36.4569	0.0123892	0.759834
YGL169W	538.41	1.3298	48.6626	0.165384	1.53411	0.098406	-0.408614	0.200674	0.166961	0.833039	1.08625	0.500343	0.732185	0.47494	1.32184	1.56102	0.22694	0.264585	1.06156	0.205498	0.333059	0.342916	0.443212	0.465517	0.399061	0.488263	0.415493	0.293427	29.1281	0.00837926	0.751122
YGL172W	4755.73	1.17228	50.3522	0.365853	1.87253	0.18352	-0.488081	0.177137	0.0862206	0.913779	1.06817	0.258056	0.698597	0.421505	0.937877	0.5961	0.13759	0.484603	1.09273	0.29841	0.271989	0.371304	0.444048	0.455128	0.431497	0.472458	0.45339	0.368644	38.4407	0.0212249	0.756848
YGL173C	11676.9	1.26714	45.5895	0.192795	1.56446	0.103805	-0.378768	0.173977	0.120953	0.879047	1.07546	0.605359	0.772964	0.541582	1.41076	1.53355	0.291783	0.107303	1.1392	0.167541	0.171528	0.433722	0.506653	0.459574	0.376309	0.442408	0.329188	0.35733	39.1313	0.0201112	0.780222
YGL175C	1025.56	1.22687	53.0173	0.208833	1.5322	0.0993717	-0.498193	0.132308	0.10153	0.89847	1.07909	0.316787	0.710078	0.491176	1.06239	0.989445	0.208841	0.394942	1.09138	0.216156	0.269062	0.366018	0.443689	0.453488	0.388406	0.463768	0.324638	0.376812	24.4834	0.00842359	0.781378
YGL180W	1069.23	1.23213	48.9527	0.152201	1.44525	0.088048	-0.414797	0.126242	0.102944	0.897056	1.04501	0.45827	0.75558	0.491429	1.30345	1.37003	0.225189	0.153445	1.10673	0.134385	0.192569	0.387236	0.47508	0.423423	0.371981	0.433668	0.343367	0.338907	38.7635	0.0186089	0.774855
YGL181W	936.776	1.24969	50.0974	0.312963	1.8951	0.184412	-0.457863	0.140484	0.117092	0.882908	1.10486	0.395894	0.715104	0.456919	0.95656	1.15141	0.168554	0.256325	1.10729	0.183645	0.277967	0.376888	0.455561	0.518519	0.443603	0.517677	0.426768	0.386364	28.7623	-0.00306099	0.777337
YGL185C	1431.41	1.23036	53.2957	0.198434	1.55544	0.103953	-0.46904	0.133416	0.122762	0.877238	1.08633	0.351015	0.716524	0.455526	0.889157	0.788467	0.170431	0.355328	1.08381	0.204225	0.283636	0.35956	0.455892	0.494505	0.403694	0.467018	0.37467	0.369393	28.654	0.0253492	0.772815
YGL187C	9410.99	1.65851	45.9339	0.399481	1.83017	0.203495	-0.413173	0.242965	0.269444	0.730556	1.26522	0.741101	0.798841	0.586667	1.75244	1.5221	0.386139	0.223485	1.15183	0.277364	0.405097	0.447126	0.517858	0.659091	0.415054	0.503226	0.432258	0.309677	20	0.0133808	0.754246
YGL189C	16321.7	2.6563	27.0469	1.62422	3.395	0.440012	-0.01073	0.734023	0.687847	0.312153	1.99946	1.68096	0.827662	0.538462	0.120697	0.169308	0.310638	0.411152	1.22198	0.598869	0.868459	0.600059	0.640538	0.775	0.445378	0.420168	0.470588	0.445378	20	0.0299971	0.767416
YGL190C	8604.45	1.25361	48.5115	0.155582	1.44539	0.0644792	-0.432568	0.167037	0.12926	0.87074	1.05349	0.422536	0.75297	0.495108	1.27755	1.43168	0.217193	0.268219	1.07222	0.17903	0.282992	0.38267	0.481321	0.403846	0.356147	0.38403	0.353612	0.330798	61	0.0230914	0.791185
YGL194C	4888.82	1.22182	51.3915	0.165731	1.4625	0.086126	-0.461929	0.152235	0.115662	0.884338	1.05704	0.357952	0.723495	0.454545	1.08129	1.02403	0.161328	0.368875	1.0623	0.202577	0.28666	0.355406	0.452757	0.409449	0.382006	0.475664	0.338496	0.331858	31.6362	0.0292472	0.770892
YGL195W	7327.54	1.27781	47.358	0.168542	1.53724	0.113291	-0.365423	0.114781	0.117561	0.882439	1.06622	0.68523	0.762405	0.514504	1.33665	1.19839	0.275282	0.0972967	1.12438	0.118615	0.174356	0.429531	0.504169	0.512438	0.385978	0.476422	0.345808	0.335704	43.7565	0.00876355	0.762314
YGL197W	395.628	1.15625	51.402	0.142459	1.44389	0.0842638	-0.437565	0.116762	0.0763299	0.92367	1.03211	0.363318	0.720273	0.449205	0.986298	1.04049	0.178774	0.17204	1.09799	0.133324	0.145742	0.360677	0.452555	0.485411	0.401255	0.412239	0.422999	0.368527	43.7107	0.0195218	0.765861
YGL200C	26817.4	1.35924	52.1068	0.258052	1.7236	0.148449	-0.517707	0.143282	0.140276	0.859724	1.15117	0.421172	0.705509	0.415	-0.00182369	0.0528246	0.113636	0.443851	1.10785	0.253405	0.431621	0.436882	0.50005	0.68254	0.44335	0.428571	0.374384	0.527094	29.8161	0.0208043	0.774603
YGL201C	13435.7	1.31341	46.502	0.146933	1.49667	0.090512	-0.370963	0.142511	0.141937	0.858063	1.06455	0.633438	0.759094	0.524772	1.32509	1.35058	0.288328	0.0948356	1.10351	0.132303	0.203701	0.413172	0.505332	0.525362	0.400852	0.484759	0.410029	0.307768	35.0393	0.0202771	0.767305
YGL202W	1771.62	1.36819	45.6149	0.305802	1.74828	0.162928	-0.361994	0.138984	0.159525	0.840475	1.17348	0.607455	0.775058	0.497942	0.894453	0.73067	0.23869	0.187921	1.17035	0.219867	0.281824	0.442841	0.515043	0.636364	0.419333	0.474	0.39	0.394	33.1745	0.0239567	0.766571
YGL203C	8553.19	1.10111	54.4398	0.152083	1.44096	0.0833147	-0.486201	0.0721649	0.061607	0.938393	1.02692	0.217954	0.73042	0.49078	1.03605	0.984942	0.200594	0.218728	1.09286	0.137725	0.154193	0.414651	0.491856	0.406091	0.395976	0.474623	0.323731	0.389575	37.3904	0.0145413	0.788652
YGL206C	28660.8	1.37115	43.0603	0.223243	1.62722	0.137036	-0.330756	0.138772	0.146938	0.853062	1.11465	0.800019	0.7932	0.538319	1.2756	1.13828	0.293561	0.101802	1.14827	0.16757	0.231609	0.472126	0.535312	0.554913	0.374269	0.45977	0.307925	0.355112	38.2419	0.00479643	0.771742
YGL207W	18491.2	1.28038	46.6593	0.193369	1.56574	0.108031	-0.389987	0.181815	0.13453	0.86547	1.0686	0.549205	0.774794	0.557312	1.48365	1.56178	0.313059	0.0751006	1.14407	0.134319	0.174059	0.440291	0.523849	0.452308	0.371659	0.457971	0.330435	0.32657	36.1023	0.00931107	0.780858
YGL208W	299.519	1.10581	57.633	0.160486	1.44658	0.103834	-0.517219	0.074678	0.0619862	0.938014	1.06818	0.192931	0.682695	0.420398	0.723274	0.87045	0.127068	0.364655	1.0722	0.168502	0.247293	0.339794	0.435523	0.447619	0.453012	0.501205	0.426506	0.431325	30.6402	0.0229821	0.762917
YGL209W	503.708	1.22532	52.9001	0.22369	1.64063	0.148653	-0.479683	0.143561	0.10951	0.89049	1.10124	0.343555	0.709181	0.441176	0.82686	0.915676	0.170086	0.278827	1.08015	0.198316	0.273931	0.365049	0.441801	0.536842	0.445899	0.481675	0.465969	0.390052	33.642	0.0305913	0.765433
YGL210W	4297.64	1.27726	52.11	0.221929	1.52471	0.119414	-0.511172	0.157681	0.141666	0.858334	1.1414	0.341474	0.71678	0.4	0.205005	0.31432	0.0834813	0.408209	1.08016	0.257545	0.372019	0.400958	0.483756	0.661538	0.42042	0.441441	0.387387	0.432432	20.7955	0.00146575	0.774963
YGL212W	2360.89	1.13061	59.6635	0.195803	1.56024	0.100111	-0.536539	0.12649	0.0758678	0.924132	1.09116	0.217928	0.644605	0.377049	0.177207	0.0296205	0.0609555	0.588291	1.0773	0.269458	0.340495	0.329751	0.444903	0.590909	0.455696	0.544304	0.363924	0.458861	35.5886	0.0150788	0.767577
YGL213C	1707.57	1.356	47.0195	0.233992	1.58578	0.139856	-0.395007	0.21308	0.19769	0.80231	1.09007	0.572912	0.773902	0.531579	1.67805	1.56452	0.297599	0.182693	1.11648	0.209759	0.281378	0.401788	0.495141	0.4	0.387909	0.435768	0.415617	0.312343	31.1703	0.0111747	0.764562
YGL216W	736.465	1.10314	56.0163	0.122626	1.41414	0.0670291	-0.483675	0.0588596	0.0533536	0.946646	1.04545	0.237275	0.68347	0.416667	0.590016	0.572877	0.125701	0.351923	1.06424	0.15021	0.237513	0.35348	0.448642	0.452261	0.419462	0.44472	0.37764	0.436025	36.7821	0.0197901	0.766926
YGL219C	376.921	1.13883	53.337	0.183665	1.4423	0.0973477	-0.501993	0.108114	0.0677345	0.932266	1.06322	0.23531	0.693443	0.401345	0.414799	0.341965	0.100253	0.421735	1.08773	0.219188	0.290067	0.348685	0.43758	0.521368	0.402324	0.389978	0.383442	0.433551	52.268	0.0215741	0.765299
YGL220W	2046.99	1.3068	61	0.372264	1.76817	0.155567	-0.641002	0.152327	0.150256	0.849744	1.20722	0.298517	0.659939	0.4	0.167453	0.0209174	0.0654628	0.830565	1.04251	0.37176	0.481218	0.343638	0.431301	0.448276	0.436111	0.5	0.341667	0.466667	20	0.0435398	0.77852
YGL221C	6001.16	1.26005	51.024	0.228131	1.64179	0.118858	-0.475052	0.135667	0.130411	0.869589	1.14449	0.373037	0.704088	0.417266	0.258903	0.0786149	0.118367	0.477424	1.05962	0.260544	0.409456	0.422416	0.491974	0.6125	0.450231	0.527778	0.371528	0.451389	28.9286	-0.00278109	0.765659
YGL223C	2193.27	1.17924	55.3622	0.229073	1.57926	0.138936	-0.49547	0.12627	0.0874841	0.912516	1.0737	0.273732	0.730687	0.475728	0.922127	0.968267	0.192775	0.37611	1.09323	0.244758	0.208039	0.38296	0.463782	0.45	0.365308	0.41247	0.278177	0.405276	35.0602	0.0137909	0.777157
YGL225W	31880.2	1.4561	40.251	0.288715	1.79085	0.151894	-0.35677	0.305624	0.207237	0.792763	1.16867	0.712153	0.777536	0.504702	0.962149	1.09229	0.27606	0.24728	1.15837	0.31302	0.405942	0.468684	0.5365	0.607692	0.400593	0.367953	0.394659	0.439169	25.6287	0.0271487	0.747158
YGL226W	1169.43	1.31626	55.8956	0.403321	1.64931	0.130901	-0.582513	0.280489	0.197148	0.802852	1.2346	0.343445	0.631183	0.377193	0.37991	0.782767	0.0657895	0.739316	1.03464	0.408007	0.52102	0.279068	0.400277	0.482759	0.439024	0.487805	0.406504	0.422764	20	0.0394098	0.752611
YGL227W	1498.3	1.21512	49.8419	0.165338	1.50742	0.0921394	-0.415427	0.100364	0.100323	0.899677	1.04532	0.444436	0.760139	0.514501	1.27058	1.22342	0.250829	0.0880009	1.11084	0.114042	0.150994	0.417504	0.506286	0.463768	0.372651	0.442589	0.329854	0.345511	40.5356	0.00347409	0.783421
YGL228W	8642.96	1.11863	53.678	0.173415	1.49584	0.102585	-0.49093	0.0704512	0.0546305	0.945369	1.0613	0.218733	0.717424	0.447415	0.535437	0.595019	0.13428	0.251947	1.08423	0.169316	0.225878	0.421989	0.503388	0.543624	0.40208	0.441941	0.325823	0.438475	36.4605	0.0188616	0.783111
YGL229C	279.403	1.15885	52.5613	0.156552	1.49352	0.0858893	-0.452689	0.114627	0.0876144	0.912386	1.04147	0.329767	0.750807	0.515152	1.37033	1.43294	0.24223	0.167347	1.10361	0.120925	0.178048	0.399902	0.48867	0.365546	0.360228	0.438875	0.276284	0.365526	36.8262	0.0142746	0.786751
YGL231C	1322.71	1.27485	53.7382	0.361254	1.81584	0.174123	-0.497654	0.15688	0.173569	0.826431	1.12441	0.412541	0.761509	0.485714	1.39128	1.18834	0.223022	0.362218	1.11994	0.256114	0.307305	0.377967	0.461967	0.5	0.377193	0.415789	0.384211	0.331579	20	0.0233555	0.76102
YGL233W	4276.97	1.23809	48.1337	0.182571	1.49664	0.0987821	-0.411724	0.14385	0.117481	0.882519	1.04855	0.489881	0.766292	0.50967	1.42693	1.42175	0.246284	0.203302	1.12432	0.150412	0.200534	0.407885	0.487642	0.371429	0.341026	0.39011	0.291209	0.341758	37.4326	0.0252587	0.78269
YGL234W	35800.7	1.37855	43.8319	0.229328	1.72546	0.137105	-0.353184	0.167356	0.153277	0.846723	1.15006	0.717722	0.755279	0.510911	0.972912	0.857683	0.274171	0.177551	1.1269	0.195411	0.298113	0.447373	0.531381	0.619403	0.448878	0.551122	0.401496	0.394015	61	0.0191695	0.751523
YGL238W	23504.4	1.31602	43.7196	0.189705	1.54421	0.10591	-0.367021	0.21291	0.143614	0.856386	1.08554	0.617232	0.7873	0.530983	1.52618	1.68187	0.290887	0.0847896	1.12828	0.187389	0.208064	0.423015	0.506116	0.448387	0.346875	0.40625	0.304167	0.330208	42.0359	0.021812	0.770914
YGL240W	1363.73	1.20863	53.9127	0.215363	1.51665	0.113499	-0.525102	0.101674	0.102575	0.897425	1.12058	0.30409	0.684367	0.415966	0.552643	0.600642	0.0983784	0.510982	1.05845	0.260943	0.32287	0.358946	0.425177	0.5	0.433333	0.512	0.316	0.472	25.6822	0.0152035	0.77982
YGL241W	2937.35	1.19824	51.0624	0.138177	1.41979	0.0875874	-0.425687	0.12425	0.106685	0.893315	1.03583	0.411522	0.752271	0.502041	1.29908	1.23192	0.241353	0.137551	1.08581	0.13452	0.178941	0.374129	0.472475	0.416667	0.35757	0.448207	0.294821	0.329681	41.9021	0.0212238	0.773554
YGL244W	6512.44	1.25709	46.1468	0.254439	1.69718	0.114134	-0.426411	0.189333	0.116052	0.883948	1.09548	0.42898	0.748964	0.525735	1.06962	1.2407	0.245981	0.212521	1.13961	0.22329	0.216308	0.453408	0.528267	0.535714	0.394265	0.489247	0.310036	0.383513	30.2097	0.0169252	0.795901
YGL245W	48696.8	1.60245	36.7353	0.440032	2.09962	0.200769	-0.220578	0.310945	0.276993	0.723007	1.28954	1.07699	0.808509	0.563235	0.873054	0.859457	0.325511	0.252616	1.18548	0.315657	0.457172	0.553911	0.611848	0.656522	0.402072	0.45904	0.334746	0.412429	29.2975	0.0152401	0.777679
YGL246C	4031.32	1.26387	50.3949	0.159114	1.40999	0.0782717	-0.452743	0.151902	0.130331	0.869669	1.05189	0.382655	0.747202	0.519685	1.29756	1.41934	0.260357	0.185654	1.09192	0.175761	0.239799	0.383729	0.465845	0.45	0.366925	0.447028	0.341085	0.312661	25.9978	0.0103075	0.776825
YGL247W	124.51	1.28866	54.935	0.280995	1.56601	0.108268	-0.490854	0.235867	0.199197	0.800803	1.14579	0.35795	0.702553	0.470899	1.04179	1.19306	0.203187	0.423888	1.05465	0.313047	0.371758	0.321449	0.425046	0.490909	0.379019	0.431472	0.370558	0.335025	24.1336	0.0186605	0.773453
YGL248W	1404.44	1.20438	54.5339	0.187109	1.55053	0.0923239	-0.492947	0.0950632	0.0922133	0.907787	1.08422	0.316501	0.696565	0.421053	0.524609	0.505602	0.12	0.367181	1.06847	0.197838	0.332753	0.35669	0.455232	0.4875	0.402891	0.479675	0.341463	0.387534	30.5589	0.0278189	0.769446
YGL250W	1822.45	1.23101	58.7932	0.254317	1.68867	0.168615	-0.536146	0.164767	0.117849	0.882151	1.12081	0.313005	0.704082	0.489362	0.780206	0.96033	0.206174	0.606172	1.07451	0.277917	0.321978	0.396244	0.483797	0.457627	0.408022	0.497925	0.290456	0.435685	22.8056	0.026082	0.78449
YGL252C	3258.69	1.31609	47.5288	0.124586	1.3749	0.0631305	-0.391799	0.180532	0.153866	0.846134	1.05119	0.547574	0.745873	0.52356	1.47646	1.54417	0.291522	0.163957	1.07195	0.165068	0.253353	0.375975	0.468911	0.5	0.393424	0.501701	0.408163	0.270408	61	0.00839652	0.759464
YGL253W	114499	2.05338	30.638	0.794712	2.5877	0.278275	-0.0330865	0.449207	0.434342	0.565658	1.56879	1.65339	0.841399	0.635394	1.06877	0.845901	0.44345	0.30544	1.25357	0.440554	0.639235	0.602408	0.662471	0.717514	0.417695	0.473251	0.382716	0.397119	27.5183	0.0179724	0.769342
YGL254W	2120.45	1.22795	51.4148	0.206063	1.5112	0.105356	-0.515454	0.138261	0.108159	0.891841	1.08028	0.301685	0.713532	0.462329	0.745809	0.760051	0.171504	0.399812	1.06124	0.220483	0.301673	0.347295	0.422237	0.454545	0.416945	0.461538	0.414716	0.374582	28.9804	0.0102704	0.783866
YGL256W	125	1.8795	33.1359	0.587262	2.3147	0.254736	-0.134482	0.362556	0.375816	0.624184	1.40924	1.28224	0.840812	0.626344	1.28129	1.27166	0.431105	0.223368	1.18244	0.393717	0.569874	0.564091	0.626628	0.701987	0.418848	0.494764	0.382199	0.379581	24.6774	0.0409533	0.765932
YGL257C	1169.43	1.14369	55.9505	0.147931	1.42235	0.0626516	-0.476446	0.118069	0.0955066	0.904493	1.03513	0.281232	0.72248	0.486989	1.26448	1.25537	0.208602	0.361056	1.07921	0.168364	0.23878	0.361982	0.448302	0.34	0.367981	0.442652	0.306452	0.354839	32.983	0.0158264	0.778058
YGR002C	2229.45	1.15395	53.5458	0.198757	1.54505	0.126236	-0.49478	0.0891183	0.0753887	0.924611	1.04914	0.279579	0.710659	0.443478	0.786798	0.743535	0.144766	0.308744	1.11216	0.164845	0.222134	0.356965	0.426761	0.5	0.389356	0.447479	0.340336	0.380252	30.2448	0.0324345	0.773111
YGR003W	172.148	1.14148	53.9827	0.143516	1.42854	0.0696921	-0.459229	0.122294	0.0908389	0.909161	1.03564	0.318354	0.721899	0.481742	1.16315	1.0769	0.2121	0.285541	1.06914	0.167472	0.219372	0.361065	0.449937	0.337209	0.357527	0.408602	0.313172	0.350806	37.386	0.0153585	0.774857
YGR004W	238.012	1.28168	48.8004	0.179223	1.49287	0.0810229	-0.41147	0.120069	0.130749	0.869251	1.07988	0.521799	0.734444	0.464692	1.39885	1.33345	0.215141	0.262689	1.06433	0.191574	0.30794	0.360286	0.451179	0.440678	0.377345	0.400433	0.406926	0.324675	35.7515	0.017388	0.756106
YGR005C	519.682	1.26148	50.9724	0.214848	1.58366	0.106132	-0.444855	0.130986	0.124619	0.875381	1.11607	0.420633	0.748464	0.503876	0.960978	1.03086	0.220568	0.24366	1.13585	0.182675	0.279618	0.449687	0.524392	0.452632	0.3925	0.47	0.305	0.4025	61	0.0139918	0.788857
YGR007W	4696.23	1.24032	53.5927	0.183338	1.57743	0.121342	-0.485659	0.150022	0.134996	0.865004	1.09654	0.373372	0.725912	0.509677	1.23089	0.995542	0.238731	0.479325	1.03329	0.225443	0.344342	0.389399	0.481883	0.384615	0.409701	0.470588	0.346749	0.411765	28.5626	0.012359	0.778463
YGR008C	5325.27	1.70524	41.5082	0.805606	2.3701	0.272562	-0.564709	0.402992	0.38924	0.61076	1.50138	0.528074	0.781313	0.530864	0.155438	0.293442	0.245033	0.469603	1.23347	0.448352	0.537297	0.533626	0.610942	0.555556	0.424603	0.47619	0.369048	0.428571	20	0.0202942	0.790123
YGR010W	1431.41	1.16504	56.2447	0.147983	1.45322	0.0876087	-0.493307	0.115299	0.104388	0.895612	1.06658	0.294671	0.716619	0.496042	1.19951	1.19978	0.241311	0.20002	1.07608	0.14255	0.211384	0.369086	0.458824	0.513761	0.407595	0.496203	0.362025	0.364557	27.8952	0.0294934	0.763428
YGR012W	4653.76	1.19593	52.293	0.125991	1.42611	0.0745858	-0.500261	0.0917609	0.0841606	0.915839	1.06088	0.292294	0.714898	0.433766	0.593322	0.567228	0.146493	0.274773	1.05388	0.156546	0.236025	0.403437	0.486438	0.491803	0.428329	0.496183	0.40458	0.384224	32.1266	0.000965863	0.761328
YGR013W	782.058	1.11182	56.7412	0.186302	1.54882	0.101214	-0.497422	0.0562898	0.0470725	0.952927	1.04761	0.199814	0.693719	0.417349	0.52168	0.336159	0.095873	0.371982	1.09135	0.177011	0.242449	0.395601	0.471973	0.478571	0.414516	0.487097	0.325806	0.430645	39.4601	0.0263306	0.786552
YGR014W	1322.71	1.16281	54.2827	0.259509	1.82775	0.145574	-0.438638	0.0766024	0.0722117	0.927788	1.04517	0.368401	0.720023	0.4053	1.09198	1.02107	0.170727	0.16711	1.06113	0.128823	0.156085	0.354356	0.441638	0.498127	0.437723	0.387443	0.593415	0.332312	41.2301	0.00746522	0.734687
YGR016W	238.012	1.398	44.5594	0.274425	1.60404	0.100415	-0.50486	0.205689	0.153259	0.846741	1.15103	0.446511	0.727235	0.469945	0.835729	0.998451	0.20383	0.373014	1.07643	0.312965	0.331332	0.336766	0.437641	0.52	0.34386	0.384211	0.278947	0.368421	61	-0.00536571	0.773018
YGR017W	2835.84	1.28247	49.9587	0.321873	1.84059	0.17132	-0.472184	0.174076	0.146421	0.853579	1.13085	0.391296	0.730027	0.519164	1.00343	1.22241	0.232978	0.374984	1.1023	0.242208	0.363959	0.416978	0.492788	0.414286	0.401796	0.464646	0.353535	0.387205	21.8225	0.012394	0.791197
YGR019W	572.557	1.4592	42.7544	0.366928	1.88729	0.193175	-0.331605	0.172633	0.184958	0.815042	1.21509	0.712055	0.782968	0.488069	0.807114	0.807797	0.212677	0.218012	1.18126	0.251108	0.365118	0.471369	0.54344	0.602564	0.420382	0.477707	0.377919	0.40552	27.8921	0.021934	0.772686
YGR020C	4051.62	1.62007	43.9922	0.515451	2.03172	0.247157	-0.511785	0.289856	0.260169	0.739831	1.31078	0.51689	0.758553	0.495726	0.400319	0.187862	0.215947	0.441014	1.12081	0.398801	0.472089	0.483172	0.545949	0.657895	0.403955	0.483051	0.330508	0.398305	20	-0.0261904	0.778812
YGR021W	1784.37	1.10238	58.6735	0.146228	1.43166	0.0746592	-0.560545	0.164137	0.065338	0.934662	1.07558	0.160504	0.635841	0.325	-0.213912	-0.370404	-0.0225428	0.854072	1.03586	0.324115	0.415781	0.358122	0.439523	0.554217	0.468966	0.493103	0.372414	0.541379	29.07	0.0210944	0.762082
YGR024C	1169.43	1.28636	51.486	0.270348	1.56462	0.11658	-0.487288	0.189161	0.155752	0.844248	1.12653	0.344948	0.744366	0.4329	0.582522	0.71472	0.101201	0.461473	1.08527	0.295158	0.365331	0.38057	0.476133	0.408451	0.350211	0.362869	0.299578	0.388186	28.3698	0.029377	0.790662
YGR027C	321822	2.37144	28.1797	1.54593	3.08659	0.430427	-0.125621	0.526098	0.583027	0.416973	1.86701	1.26179	0.824545	0.542857	0.386396	0.301144	0.319149	0.497443	1.25946	0.561363	0.810409	0.62675	0.658474	0.8125	0.432099	0.435185	0.407407	0.453704	20	0.0395957	0.763303
YGR028W	3534.3	1.28353	50.5346	0.218856	1.58339	0.126665	-0.444422	0.191023	0.14481	0.85519	1.07354	0.462611	0.734459	0.467049	1.29924	1.38544	0.214085	0.221202	1.10344	0.21466	0.276968	0.381063	0.4646	0.472973	0.380295	0.433702	0.378453	0.328729	31.0475	0.0183487	0.758079
YGR030C	3181.89	1.40539	41.4219	0.343006	1.61667	0.0879184	-0.496306	0.363255	0.234532	0.765468	1.20884	0.356416	0.769992	0.512987	1.15915	1.47942	0.243697	0.294322	1.1053	0.396029	0.339874	0.415771	0.512822	0.444444	0.318565	0.35443	0.272152	0.329114	20	0.00935645	0.786243
YGR031W	7400.88	1.10482	59.6127	0.134006	1.43902	0.0768067	-0.549371	0.085654	0.058073	0.941927	1.0728	0.189179	0.613441	0.324242	0.0497601	0.374671	-0.0171038	0.846787	1.01354	0.243855	0.419398	0.311596	0.399993	0.505051	0.467836	0.538012	0.362573	0.502924	22.4477	0.0228398	0.75407
YGR033C	3770.34	1.29057	53.1109	0.232617	1.56582	0.102246	-0.496587	0.140103	0.121302	0.878698	1.11067	0.395023	0.720179	0.435345	0.914521	0.524827	0.162047	0.381482	1.08338	0.27763	0.28823	0.357345	0.438737	0.52459	0.389121	0.401674	0.401674	0.364017	30.5859	0.0139547	0.760134
YGR037C	8502.03	1.84939	33.2421	0.901338	2.42635	0.329023	-0.480747	0.462899	0.410652	0.589348	1.53056	0.629037	0.754386	0.433735	-0.074611	-0.132656	0.100478	0.676304	1.21254	0.546698	0.658397	0.516538	0.563771	0.571429	0.43295	0.505747	0.287356	0.505747	20	0.0132566	0.78134
YGR038W	2801.8	1.31041	51.0901	0.208286	1.55522	0.10232	-0.482763	0.288433	0.192143	0.807857	1.11588	0.405149	0.744709	0.526066	1.70517	2.02108	0.298246	0.267196	1.07384	0.272282	0.323142	0.381406	0.471343	0.416667	0.400901	0.432432	0.423423	0.346847	20	0.00647737	0.755445
YGR040W	5480.73	1.15823	53.5039	0.182004	1.50365	0.0847391	-0.49637	0.104216	0.0904069	0.909593	1.06805	0.297735	0.704069	0.409222	0.536005	0.56844	0.0989011	0.375246	1.07012	0.206161	0.256873	0.362602	0.450247	0.545455	0.398551	0.459239	0.334239	0.402174	29.3881	0.0130158	0.773878
YGR041W	951.716	1.22103	50.6878	0.156258	1.47923	0.0843643	-0.448123	0.131157	0.106672	0.893328	1.04521	0.391799	0.715034	0.456604	1.11476	1.08404	0.188161	0.273282	1.07007	0.181167	0.228592	0.332049	0.44669	0.493056	0.401584	0.447898	0.433272	0.323583	30.725	0.016897	0.760478
YGR043C	1923.06	1.23869	48.029	0.190704	1.53007	0.14027	-0.477895	0.18463	0.114329	0.885671	1.08671	0.328394	0.750791	0.490741	1.05328	1.33774	0.220779	0.172733	1.10233	0.229869	0.214534	0.426791	0.506109	0.544444	0.405405	0.483483	0.342342	0.39039	29.1311	0.00930682	0.767441
YGR046W	194.712	1.14892	54.1837	0.154515	1.4137	0.0623332	-0.512337	0.132168	0.0791565	0.920843	1.04669	0.238481	0.719046	0.462567	1.03135	0.723637	0.171988	0.400321	1.07399	0.230292	0.218498	0.363717	0.454121	0.429752	0.37316	0.405195	0.337662	0.376623	29.8149	0.00757092	0.776839
YGR047C	876.4	1.17646	51.8081	0.150563	1.45361	0.0845498	-0.435351	0.110026	0.0948256	0.905174	1.02764	0.385559	0.734527	0.50856	1.33098	1.30495	0.239283	0.176779	1.09086	0.124337	0.184095	0.385697	0.472887	0.417293	0.37561	0.475122	0.308293	0.343415	44.6726	0.00508763	0.782939
YGR048W	3534.3	1.16292	51.2447	0.249667	1.68602	0.118167	-0.509366	0.145771	0.0870451	0.912955	1.0712	0.251726	0.709432	0.458453	0.74079	0.716429	0.176171	0.344042	1.11972	0.212548	0.250087	0.392602	0.464753	0.490385	0.416436	0.484765	0.371191	0.393352	61	0.0293151	0.769108
YGR049W	3214.86	1.50181	44.0625	0.355245	1.80732	0.18858	-0.419179	0.285277	0.248901	0.751099	1.19777	0.576306	0.760391	0.423077	0.766092	0.614529	0.148073	0.345636	1.11505	0.329131	0.456062	0.407777	0.483598	0.58	0.413547	0.454545	0.427807	0.358289	20.6692	0.000201616	0.749215
YGR052W	338.778	1.12898	54.6372	0.187943	1.54645	0.0916749	-0.52159	0.0822592	0.0693937	0.930606	1.07718	0.228853	0.728967	0.463068	0.541894	0.577127	0.158754	0.28722	1.09501	0.177237	0.225936	0.403419	0.475504	0.548673	0.395664	0.403794	0.341463	0.441734	21.5695	0.00903449	0.78457
YGR056W	258.916	1.19963	50.5449	0.136843	1.43609	0.0801413	-0.432587	0.127228	0.101704	0.898296	1.03977	0.409298	0.740417	0.491676	1.24563	1.12716	0.21843	0.189042	1.079	0.146051	0.203837	0.366247	0.462921	0.43956	0.377155	0.435345	0.363147	0.332974	36.6102	0.0149191	0.775212
YGR057C	655.803	1.38436	48.0384	0.247039	1.65265	0.119691	-0.449224	0.261774	0.218584	0.781416	1.11779	0.503818	0.769932	0.551724	1.79599	1.75225	0.310497	0.282708	1.10091	0.252634	0.347708	0.382405	0.474029	0.373333	0.337466	0.367769	0.330579	0.31405	21.5838	0.00953824	0.776786
YGR058W	1629.89	1.27326	50.2919	0.175547	1.51799	0.124782	-0.468409	0.176022	0.132134	0.867866	1.08735	0.384497	0.71869	0.446809	0.956656	1.14568	0.149201	0.367604	1.06494	0.240594	0.318831	0.350588	0.443566	0.568627	0.406965	0.510448	0.370149	0.340299	24.2521	0.0292658	0.768714
YGR060W	77108	1.72028	32.9696	0.659039	2.30862	0.255022	-0.215577	0.39846	0.343633	0.656367	1.41946	1.03409	0.816654	0.545455	0.490469	0.759276	0.302013	0.299208	1.20507	0.394552	0.562657	0.502496	0.55479	0.75	0.414239	0.436893	0.368932	0.436893	23.6861	0.0159176	0.772713
YGR061C	40769.8	1.45835	40.9307	0.26534	1.80858	0.153971	-0.291151	0.194884	0.185801	0.814199	1.15107	0.986178	0.799892	0.554962	1.31255	1.24073	0.333778	0.0757551	1.1743	0.179724	0.287556	0.46563	0.542036	0.610984	0.407462	0.477909	0.405744	0.338733	36.2161	0.00621595	0.763132
YGR062C	468.395	1.1543	52.4458	0.190805	1.51586	0.0878234	-0.515221	0.137154	0.088792	0.911208	1.08324	0.278267	0.655151	0.344482	0.592129	0.907541	0.0692521	0.466883	1.06237	0.237758	0.334887	0.274382	0.373814	0.391892	0.427215	0.433544	0.427215	0.420886	26.5683	0.0205249	0.735773
YGR063C	4485.08	1.44129	55.864	0.429539	1.78799	0.214274	-0.601346	0.294866	0.27006	0.72994	1.27917	0.410092	0.687411	0.421053	0.372529	0.103392	0.130435	0.5866	1.06862	0.386539	0.530304	0.350838	0.431938	0.576923	0.477124	0.519608	0.460784	0.45098	20	0.0209389	0.761905
YGR068C	1972.87	1.10358	56.2623	0.138257	1.4364	0.0685734	-0.50346	0.0503361	0.0473151	0.952685	1.05485	0.211846	0.646529	0.347979	0.00920397	-0.0455287	0.0325945	0.594714	1.05447	0.203809	0.325538	0.343752	0.413837	0.525316	0.444824	0.469283	0.390785	0.474403	38.1095	0.0102596	0.766323
YGR071C	1054.72	1.16945	53.8474	0.164393	1.48321	0.084094	-0.451577	0.0974387	0.0834219	0.916578	1.02718	0.331307	0.733738	0.453365	1.16527	1.00545	0.167266	0.309601	1.07192	0.154856	0.207133	0.362614	0.450754	0.420601	0.342636	0.368605	0.32093	0.338372	39.0675	0.00594172	0.777534
YGR072W	1253.62	1.16639	56.1678	0.195154	1.56611	0.0889484	-0.510779	0.0951643	0.0769359	0.923064	1.05356	0.241175	0.745008	0.488189	0.920179	0.999727	0.179523	0.229894	1.1187	0.14968	0.208163	0.415571	0.498611	0.458716	0.351421	0.364341	0.299742	0.390181	25.3062	0.0213551	0.796598
YGR074W	2396.41	1.42926	46.0819	0.468919	1.90697	0.196394	-0.50457	0.215962	0.18842	0.81158	1.26243	0.460295	0.702133	0.43662	0.607545	0.419285	0.178082	0.554167	1.12375	0.359694	0.402795	0.354132	0.446959	0.526316	0.415525	0.445205	0.39726	0.40411	22.3159	0.00922192	0.754793
YGR075C	2384.58	1.25401	50.4581	0.247081	1.52787	0.0776283	-0.506003	0.154802	0.136155	0.863845	1.11239	0.335128	0.749584	0.512931	1.35314	1.25362	0.234331	0.321235	1.0989	0.28552	0.262332	0.397364	0.481366	0.44	0.347107	0.409091	0.256198	0.376033	23.3598	0.0441631	0.79383
YGR076C	1551.27	1.25496	56.9903	0.389074	1.83508	0.184601	-0.594609	0.167347	0.125593	0.874407	1.14006	0.262076	0.742633	0.480263	0.854406	1.0904	0.188356	0.362934	1.15007	0.262756	0.283533	0.386743	0.478581	0.511111	0.367304	0.394904	0.299363	0.407643	41.0862	0.0158047	0.782634
YGR077C	538.41	1.09975	58.1332	0.137969	1.41182	0.0699963	-0.495755	0.0753718	0.0619778	0.938022	1.05429	0.232176	0.695301	0.429329	0.784012	0.812924	0.145691	0.454132	1.06257	0.176495	0.232035	0.344964	0.441427	0.425926	0.390492	0.42275	0.303905	0.444822	37.4581	0.0217925	0.762746
YGR078C	6547.77	1.25949	54.5448	0.279713	1.64284	0.132874	-0.537918	0.204618	0.135012	0.864988	1.14625	0.316706	0.637333	0.357513	-0.444582	-0.861152	-0.00404858	0.920679	1.08974	0.415561	0.523244	0.386224	0.459185	0.571429	0.457286	0.477387	0.291457	0.603015	23.4811	0.00788605	0.786619
YGR080W	1471.64	1.25974	49.2783	0.271795	1.65061	0.147099	-0.473289	0.220698	0.132978	0.867022	1.13415	0.347569	0.712387	0.431193	0.608832	0.770859	0.139553	0.449183	1.11591	0.283179	0.340924	0.383514	0.46743	0.542553	0.413655	0.445783	0.355422	0.439759	61	0.0333368	0.772845
YGR081C	3671.41	1.32804	51.0526	0.314158	1.7718	0.118454	-0.503965	0.223536	0.136062	0.863938	1.13658	0.391627	0.744463	0.507317	0.91701	1.21011	0.237256	0.414097	1.14708	0.315282	0.264273	0.444742	0.512702	0.454545	0.377778	0.433333	0.32381	0.37619	22.3981	0.0122978	0.786856
YGR082W	5682.63	1.43483	48.7589	0.398875	1.92303	0.230327	-0.464918	0.205498	0.207708	0.792292	1.21623	0.512679	0.758831	0.47191	0.85323	0.926561	0.204513	0.341068	1.14527	0.289119	0.36397	0.453159	0.514833	0.546875	0.433515	0.502732	0.393443	0.404372	35.1283	-0.00872209	0.764312
YGR083C	10307.8	1.28698	47.1958	0.17919	1.55272	0.131048	-0.412862	0.15585	0.122154	0.877846	1.07223	0.505747	0.7549	0.488994	1.33842	1.2815	0.241393	0.199029	1.10942	0.167576	0.228124	0.395739	0.47423	0.517857	0.390681	0.447005	0.403994	0.321045	36.5533	0.00810425	0.757072
YGR084C	16040.9	1.21982	53.9414	0.197115	1.51178	0.0959861	-0.479614	0.173091	0.121626	0.878374	1.0926	0.336359	0.714809	0.468085	1.01769	1.12227	0.194785	0.400897	1.08619	0.24749	0.276747	0.356363	0.44476	0.4	0.39528	0.448378	0.359882	0.377581	28.0389	0.0236357	0.766971
YGR085C	21216.1	2.32556	29.4607	0.982815	2.62046	0.328171	-0.0567689	0.578872	0.547548	0.452452	1.7377	1.49655	0.815564	0.56213	0.464427	0.319275	0.340757	0.415312	1.24263	0.521943	0.762866	0.618701	0.673755	0.814815	0.427203	0.431034	0.390805	0.45977	20	0.0170966	0.769301
YGR086C	114642	1.57434	43.1957	0.51868	2.16905	0.275497	-0.295711	0.196461	0.26674	0.73326	1.29808	0.830566	0.780319	0.541916	0.945862	0.643277	0.30137	0.327562	1.2213	0.284063	0.426917	0.525219	0.574544	0.714286	0.434612	0.539823	0.380531	0.383481	28.4647	0.00632058	0.775841
YGR087C	1524.84	1.23445	49.3799	0.215105	1.64513	0.134567	-0.445862	0.1542	0.0966498	0.90335	1.10376	0.401335	0.71609	0.439201	0.570768	0.619607	0.161655	0.338924	1.1141	0.233244	0.293895	0.40909	0.484639	0.55914	0.44701	0.492007	0.374778	0.474245	44.2854	8.92583e-05	0.756093
YGR088W	319.3	1.34258	44.3139	0.247413	1.69139	0.130962	-0.398951	0.153304	0.134124	0.865876	1.13606	0.549215	0.768232	0.519126	0.806893	0.899646	0.248933	0.191239	1.13728	0.187179	0.267205	0.436219	0.504998	0.60989	0.412811	0.492883	0.359431	0.386121	26.8785	0.005108	0.778121
YGR089W	996.188	1.20054	51.297	0.163724	1.47976	0.0959768	-0.433327	0.0938418	0.0889135	0.911087	1.03971	0.393682	0.758077	0.484783	1.19764	1.08057	0.213278	0.163436	1.106	0.115059	0.153676	0.390566	0.480399	0.4	0.351496	0.371795	0.336538	0.346154	39.0523	0.0113015	0.776622
YGR090W	3258.69	1.25372	47.0936	0.160997	1.463	0.0932838	-0.398745	0.105752	0.0980325	0.901967	1.05366	0.518044	0.774551	0.497529	1.21617	1.17093	0.233267	0.0476729	1.12845	0.107369	0.153142	0.420467	0.496743	0.490463	0.361358	0.398545	0.338723	0.346807	38.7593	0.0162307	0.774006
YGR091W	1264.84	1.18547	52.3004	0.171383	1.50794	0.0917224	-0.473084	0.105803	0.091596	0.908404	1.05414	0.321807	0.729435	0.473904	0.991011	1.02057	0.196386	0.17563	1.11383	0.140686	0.19633	0.386986	0.466146	0.470588	0.384615	0.463563	0.331984	0.3583	29.2916	0.0130243	0.774037
YGR092W	3497.22	1.22986	50.8989	0.178671	1.49996	0.0935141	-0.438436	0.1132	0.104494	0.895506	1.05632	0.441157	0.737754	0.48816	1.15373	1.09103	0.222504	0.183279	1.10809	0.144646	0.202704	0.390844	0.477641	0.489796	0.387529	0.421329	0.372378	0.368881	34.0584	0.0191623	0.774908
YGR093W	1267.52	1.11937	56.659	0.126916	1.36312	0.0583523	-0.505644	0.0891278	0.0684873	0.931513	1.03194	0.204385	0.714213	0.449597	0.869861	0.917445	0.143529	0.333845	1.0612	0.165125	0.226266	0.35669	0.445032	0.406897	0.374753	0.433925	0.321499	0.368836	32.8238	0.0225029	0.781842
YGR094W	358	1.50107	39.9613	0.342667	1.95429	0.181676	-0.268891	0.223294	0.210807	0.789193	1.19656	1.01117	0.806614	0.586077	1.26691	1.28418	0.362704	0.157222	1.1819	0.234475	0.355641	0.510531	0.575615	0.62963	0.396135	0.461051	0.354167	0.373188	32.8624	0.00853745	0.775553
YGR095C	10757.9	1.31751	51.5996	0.254799	1.6205	0.115683	-0.505725	0.206173	0.144861	0.855139	1.13258	0.365464	0.707791	0.434389	0.90279	0.531006	0.159193	0.364294	1.05667	0.286397	0.345168	0.359404	0.442694	0.48	0.409567	0.529148	0.363229	0.336323	20	0.00871614	0.760271
YGR099W	638.127	1.13539	56.1927	0.139601	1.46041	0.0731817	-0.474948	0.115238	0.0873163	0.912684	1.03983	0.26174	0.682215	0.441133	0.923965	0.936316	0.158721	0.524921	1.06355	0.190579	0.28403	0.332204	0.42442	0.378049	0.389535	0.469477	0.325581	0.373547	43.5207	0.0292601	0.769442
YGR100W	768.103	1.18398	50.4986	0.145421	1.43613	0.0846595	-0.428417	0.120014	0.0979699	0.90203	1.04581	0.392208	0.740425	0.509269	1.25655	1.34487	0.248957	0.126794	1.0989	0.120616	0.18027	0.379873	0.475523	0.477099	0.382456	0.457895	0.341053	0.348421	39.5871	0.0171805	0.772228
YGR102C	172.148	1.17381	61	0.200338	1.48966	0.0924465	-0.602844	0.177874	0.117102	0.882898	1.08254	0.215148	0.68336	0.429379	0.839751	0.616466	0.131805	0.510548	1.06664	0.274406	0.307075	0.344777	0.418824	0.55	0.413479	0.508197	0.360656	0.371585	20	0.0316104	0.763485
YGR103W	4527.07	1.36875	42.3255	0.268102	1.68649	0.142259	-0.369828	0.208347	0.155943	0.844057	1.12449	0.605732	0.794377	0.571912	1.25801	1.50122	0.326531	0.13044	1.16708	0.213068	0.250633	0.484522	0.55194	0.537037	0.368044	0.466116	0.297521	0.340496	31.2518	0.0235433	0.790522
YGR104C	1010.9	1.17118	55.3922	0.177381	1.53866	0.107891	-0.519993	0.113069	0.096473	0.903527	1.06006	0.281067	0.718845	0.404762	0.714562	0.938929	0.103713	0.299574	1.07094	0.16806	0.289705	0.363063	0.460047	0.569767	0.381107	0.413681	0.355049	0.374593	23.0541	0.0147305	0.767506
YGR105W	1484.98	1.52101	61	0.386575	1.66092	0.140582	-0.682363	0.378653	0.296097	0.703903	1.27923	0.36321	0.702893	0.506849	1.32044	0.531159	0.262799	0.764928	0.980371	0.510625	0.505311	0.371447	0.445928	0.423077	0.406926	0.584416	0.298701	0.337662	20	0.0266017	0.748967
YGR106C	12763.6	1.31054	49.9376	0.293494	1.68624	0.197851	-0.470645	0.259843	0.158913	0.841087	1.09992	0.414209	0.785796	0.521401	1.24467	1.47542	0.270391	0.148367	1.14701	0.271715	0.260648	0.444984	0.524428	0.520548	0.363522	0.388679	0.324528	0.377358	33.6521	0.0258891	0.779221
YGR108W	299.519	1.1465	54.7126	0.150443	1.3737	0.0616754	-0.499544	0.0849831	0.0664081	0.933592	1.04614	0.265605	0.725385	0.463576	0.753985	0.797962	0.162069	0.251562	1.09829	0.163662	0.203529	0.388565	0.475377	0.436975	0.372258	0.401274	0.29087	0.424628	40.2896	0.0168719	0.786844
YGR111W	768.103	1.19212	53.555	0.209959	1.53865	0.0935339	-0.475589	0.108941	0.105615	0.894385	1.0838	0.324717	0.734931	0.475325	1.02867	0.938646	0.17691	0.340322	1.10874	0.200963	0.2462	0.392305	0.471177	0.431034	0.38	0.4475	0.31	0.3825	25.8457	0.0177842	0.786724
YGR112W	622.843	1.16604	52.2731	0.191034	1.51615	0.0903127	-0.489328	0.141845	0.0934984	0.906502	1.08906	0.309938	0.698006	0.445652	0.710924	0.591929	0.165075	0.381298	1.09976	0.244719	0.251624	0.352838	0.447041	0.473684	0.424165	0.44473	0.40874	0.419023	24.7901	0.00529311	0.760028
YGR116W	8888.08	1.26129	46.5197	0.172125	1.52555	0.101488	-0.381229	0.147696	0.13155	0.86845	1.07077	0.558642	0.774663	0.544366	1.22013	1.23768	0.283962	0.104179	1.12691	0.143257	0.166792	0.441058	0.519129	0.533333	0.368941	0.472777	0.297726	0.33632	40.6044	0.00917776	0.789491
YGR117C	1281.37	1.18046	51.8085	0.134658	1.38788	0.0642722	-0.473439	0.141768	0.0979341	0.902066	1.05682	0.310546	0.734268	0.458696	0.829329	0.883709	0.181146	0.246598	1.0544	0.184452	0.220573	0.360796	0.467971	0.479167	0.366246	0.380252	0.344538	0.37395	37.0925	0.00196884	0.771334
YGR119C	9305.27	1.19675	50.6082	0.35468	1.91419	0.186865	-0.456083	0.244015	0.107233	0.892767	1.06206	0.321865	0.720636	0.463138	1.18471	1.74276	0.191459	0.334883	1.11101	0.256953	0.238849	0.372374	0.440722	0.463855	0.420826	0.476895	0.454713	0.330869	37.9077	0.0218444	0.761725
YGR120C	3269.63	1.22294	55.391	0.26752	1.62567	0.129389	-0.523804	0.173235	0.125621	0.874379	1.08204	0.270356	0.729839	0.468992	0.975612	0.998745	0.184119	0.390513	1.10361	0.264592	0.248399	0.366927	0.459712	0.403846	0.360051	0.461832	0.270992	0.347328	61	0.00296306	0.77677
YGR123C	6988.31	1.29616	46.8054	0.210852	1.59951	0.117561	-0.410863	0.175398	0.142352	0.857648	1.0721	0.488319	0.773523	0.540161	1.44517	1.60516	0.285863	0.12779	1.1222	0.172777	0.232628	0.416488	0.505708	0.457627	0.377518	0.469786	0.346979	0.315789	30.8454	0.0151326	0.780658
YGR124W	58178.9	1.36566	43.2601	0.305054	1.75715	0.15953	-0.345959	0.193112	0.176118	0.823882	1.18124	0.643885	0.762339	0.510055	0.843866	0.901268	0.252788	0.24167	1.14405	0.242586	0.352743	0.486359	0.549842	0.621622	0.438811	0.517483	0.396853	0.402098	29.2667	0.026832	0.766707
YGR125W	1417.94	1.19519	49.9656	0.12422	1.36445	0.0590095	-0.422024	0.155968	0.104944	0.895056	1.04111	0.42055	0.731486	0.462537	1.14441	1.26493	0.196215	0.180989	1.07698	0.151781	0.204307	0.363218	0.457795	0.439739	0.372587	0.416023	0.355212	0.346525	37.7689	0.0200828	0.762708
YGR128C	16761.5	1.26494	47.3437	0.175729	1.52955	0.0935345	-0.423319	0.138495	0.114061	0.885939	1.05209	0.453625	0.762492	0.505682	1.37249	1.3557	0.245119	0.15563	1.10527	0.137969	0.231141	0.402196	0.480396	0.376289	0.349229	0.403927	0.323983	0.319776	40.251	0.0152667	0.774652
YGR129W	2455.33	1.34026	50.1543	0.244432	1.61671	0.087349	-0.510248	0.19344	0.146304	0.853696	1.10399	0.39641	0.725505	0.488152	0.884727	1.06945	0.19802	0.474453	1.10785	0.27073	0.317817	0.396143	0.490165	0.4	0.390698	0.465116	0.334884	0.372093	25.3103	0.00313205	0.792165
YGR130C	10293.7	1.21341	50.6949	0.2118	1.63055	0.17051	-0.437561	0.174457	0.100359	0.899641	1.08853	0.387228	0.746215	0.529777	1.11076	1.02458	0.260247	0.34497	1.12102	0.237759	0.19493	0.434978	0.514147	0.427746	0.401144	0.492647	0.338235	0.372549	33.253	0.0122449	0.782726
YGR132C	9689.19	1.48928	43.1497	0.34615	1.91296	0.17951	-0.403635	0.197273	0.168964	0.831036	1.19703	0.653311	0.753309	0.510638	0.880399	0.665289	0.274639	0.340606	1.14888	0.262499	0.355819	0.453972	0.523622	0.613636	0.421603	0.491289	0.376307	0.397213	28.6417	0.00463146	0.761187
YGR134W	1322.71	1.13304	53.2421	0.137088	1.41267	0.082859	-0.449383	0.0929724	0.0793691	0.920631	1.03061	0.327537	0.718356	0.456905	1.03085	1.03064	0.171243	0.26246	1.0766	0.144296	0.217698	0.363114	0.452871	0.380471	0.377302	0.426025	0.327094	0.378788	41.5791	0.0153401	0.776277
YGR135W	17077.8	1.29743	50.8586	0.233263	1.65285	0.128114	-0.483548	0.148661	0.143639	0.856361	1.10165	0.387115	0.756156	0.496032	1.03537	1.12905	0.237619	0.241186	1.0881	0.191216	0.25321	0.425693	0.50682	0.521127	0.403101	0.488372	0.383721	0.337209	24.7188	-0.000104998	0.763881
YGR140W	1345.24	1.17655	51.529	0.154484	1.4261	0.0809701	-0.444401	0.0993199	0.0849814	0.915019	1.02981	0.365542	0.747	0.497849	1.18801	1.16503	0.213584	0.164062	1.10878	0.117822	0.169498	0.378076	0.464764	0.410359	0.361576	0.417364	0.313808	0.353556	40.6331	0.0184149	0.783899
YGR141W	622.843	1.1641	51.6802	0.2138	1.61795	0.100105	-0.471073	0.149152	0.104821	0.895179	1.05736	0.342414	0.705215	0.463303	1.0772	1.0516	0.182771	0.375282	1.09497	0.198115	0.255056	0.356876	0.446187	0.456	0.421128	0.479657	0.404711	0.379015	28.1067	0.0214385	0.773109
YGR143W	468.395	1.20213	48.5416	0.166621	1.48389	0.0996884	-0.433364	0.142175	0.0986782	0.901322	1.04897	0.401188	0.73951	0.475741	1.18301	1.24387	0.206122	0.178559	1.07824	0.156758	0.211398	0.374207	0.469268	0.483871	0.403805	0.434501	0.43061	0.346304	33.7265	0.0202623	0.76879
YGR146C	589.438	1.27055	51.2402	0.32081	1.71519	0.188091	-0.542844	0.18327	0.115393	0.884607	1.11277	0.295418	0.727408	0.435407	0.81132	0.884946	0.148527	0.378396	1.10664	0.304357	0.329003	0.369467	0.455985	0.54902	0.385466	0.393365	0.364929	0.398104	28.6959	0.00213969	0.768854
YGR147C	1239.69	1.12248	58.9203	0.152653	1.44942	0.0764206	-0.55125	0.0721758	0.0634905	0.936509	1.06365	0.210921	0.657554	0.373188	0.361159	0.494923	0.0550751	0.549373	1.06655	0.222816	0.339656	0.343202	0.43262	0.438356	0.434028	0.458333	0.368056	0.475694	20	0.0334311	0.771444
YGR148C	36883.1	2.5101	27.5153	1.54615	3.36869	0.438143	-0.0234964	0.563027	0.583021	0.416979	1.91891	1.62892	0.829701	0.588235	0.40977	0.0554622	0.37982	0.474255	1.30662	0.536103	0.822069	0.657119	0.696463	0.847826	0.432258	0.419355	0.43871	0.43871	20.5929	0.0373649	0.769893
YGR150C	876.4	1.15076	51.7586	0.141457	1.42877	0.0733769	-0.445391	0.119283	0.0946507	0.905349	1.02939	0.36013	0.744056	0.479268	1.17084	1.08663	0.19116	0.224135	1.0899	0.142044	0.191065	0.378491	0.473958	0.402715	0.351852	0.390046	0.302083	0.363426	38.7023	0.0106424	0.782353
YGR155W	41938.2	1.56343	40.246	0.377606	1.99347	0.192591	-0.295381	0.255845	0.208782	0.791218	1.23283	0.884809	0.786449	0.547284	0.997227	1.0435	0.312277	0.23503	1.17269	0.293801	0.415566	0.50532	0.571932	0.6875	0.403682	0.461538	0.343195	0.406312	61	0.00894831	0.764947
YGR156W	936.776	1.22468	49.7328	0.246921	1.6926	0.161986	-0.462377	0.187898	0.115404	0.884596	1.09815	0.358431	0.72243	0.447689	0.866133	1.09249	0.171281	0.333925	1.10236	0.229589	0.260424	0.361857	0.439604	0.5	0.404706	0.468235	0.378824	0.367059	34.1898	0.00389798	0.765525
YGR157W	1809.78	1.25506	46.1283	0.160027	1.44982	0.0764846	-0.396548	0.193138	0.132459	0.867541	1.05944	0.527626	0.778224	0.554217	1.60453	1.66806	0.320685	0.0882466	1.10772	0.150963	0.197658	0.402833	0.4913	0.418685	0.349444	0.373993	0.326812	0.347526	35.1502	0.0184383	0.77271
YGR158C	7376.41	1.24268	54.724	0.206565	1.59379	0.120965	-0.510551	0.142553	0.130094	0.869906	1.09865	0.345023	0.720428	0.439834	0.83359	0.883864	0.157128	0.340735	1.08517	0.214213	0.321362	0.399411	0.47921	0.493151	0.406667	0.46	0.388	0.372	23.7673	0.0326309	0.767421
YGR159C	77437.2	1.90048	35.1376	0.791955	2.62351	0.384737	-0.126649	0.405685	0.372062	0.627938	1.36102	1.4113	0.810541	0.605392	1.31684	1.26126	0.408088	0.288196	1.27898	0.411357	0.562613	0.584176	0.650445	0.732283	0.433977	0.480676	0.497585	0.323671	25.7124	0.0113521	0.7628
YGR161C	2096.03	1.32461	49.7913	0.298537	1.78582	0.177677	-0.463553	0.18591	0.138718	0.861282	1.14421	0.458862	0.678003	0.390625	0.425014	-0.109297	0.125234	0.47641	1.0812	0.308739	0.333065	0.375167	0.443512	0.566667	0.458809	0.460076	0.498099	0.418251	22.2204	0.0146725	0.745745
YGR162W	9755.8	1.40564	42.9638	0.265561	1.7856	0.17919	-0.33893	0.173969	0.151817	0.848183	1.14397	0.792095	0.779292	0.53556	0.969146	0.952215	0.288681	0.151445	1.16994	0.203516	0.26481	0.475757	0.540731	0.615385	0.413515	0.47584	0.415966	0.348739	33.9502	0.00532332	0.773474
YGR163W	2606.88	1.27452	50.7071	0.189666	1.56174	0.113252	-0.45721	0.162084	0.153646	0.846354	1.09892	0.418006	0.721228	0.477204	1.36786	1.21621	0.204011	0.458452	1.05568	0.254321	0.358102	0.380533	0.462235	0.298969	0.378299	0.463343	0.293255	0.378299	61	0.0288999	0.772006
YGR165W	3464.94	1.33582	49.477	0.255522	1.62695	0.118391	-0.427157	0.191289	0.146454	0.853546	1.12451	0.492466	0.738513	0.480712	1.02668	1.29055	0.215833	0.241535	1.1043	0.238983	0.302414	0.404433	0.468733	0.462366	0.392271	0.437681	0.382609	0.356522	28.7237	0.0189863	0.770359
YGR166W	1655.89	1.16833	53.4224	0.166765	1.48151	0.0937594	-0.467368	0.110146	0.0960037	0.903996	1.05603	0.293803	0.726454	0.482633	1.26951	1.24461	0.215342	0.23025	1.07217	0.162166	0.222947	0.350088	0.438157	0.382353	0.365476	0.389286	0.348214	0.358929	33.2248	0.0103559	0.769997
YGR167W	3486.46	1.30168	49.4345	0.357573	1.81971	0.152728	-0.4912	0.16656	0.13759	0.86241	1.1261	0.350394	0.761469	0.530435	0.984008	0.420819	0.243433	0.404714	1.15859	0.288368	0.233692	0.47594	0.560796	0.567164	0.406295	0.553648	0.304721	0.360515	30.104	-0.0035953	0.800707
YGR169C	376.921	1.22276	51.2715	0.167984	1.50721	0.0896026	-0.475385	0.162097	0.11096	0.88904	1.08058	0.345835	0.709427	0.463104	0.880126	1.09734	0.180848	0.334788	1.05818	0.221097	0.2812	0.361594	0.456997	0.47	0.403465	0.460396	0.358911	0.391089	28.0021	0.0250247	0.772992
YGR171C	3115.68	1.17497	52.6057	0.16385	1.45489	0.0653445	-0.458274	0.115123	0.0999116	0.900088	1.06205	0.329569	0.732344	0.497297	1.24684	1.2468	0.226433	0.201276	1.09676	0.145815	0.21233	0.365219	0.46358	0.421687	0.377971	0.433043	0.335652	0.365217	36.0769	0.0218932	0.775561
YGR173W	6197.16	1.40888	45.0326	0.250152	1.67167	0.122166	-0.385079	0.185221	0.176896	0.823104	1.16513	0.596683	0.774679	0.527778	1.30233	1.34968	0.284462	0.166045	1.11851	0.208772	0.266738	0.431556	0.521386	0.586538	0.402174	0.502717	0.355978	0.347826	27.1005	0.00647182	0.76638
YGR174C	704.481	1.20258	59.5385	0.31334	1.68289	0.136344	-0.581366	0.164329	0.118338	0.881662	1.15083	0.27352	0.684271	0.44375	0.627274	0.491858	0.152381	0.458133	1.13036	0.292588	0.33521	0.390516	0.445558	0.542857	0.443137	0.5	0.376471	0.452941	20	0.0174403	0.777951
YGR175C	65383.6	1.75244	35.98	0.456553	2.22443	0.211961	-0.202304	0.323678	0.296007	0.703993	1.3372	1.23788	0.809937	0.584551	1.01803	0.91111	0.373064	0.238745	1.19317	0.323657	0.502167	0.528228	0.600228	0.711111	0.413306	0.493952	0.34879	0.397177	27.6689	0.0090279	0.769771
YGR177C	3004.53	1.12797	56.3119	0.138942	1.4416	0.0794526	-0.499342	0.0781079	0.0701396	0.92986	1.05427	0.232599	0.710416	0.450192	0.474558	0.4626	0.14942	0.290323	1.0869	0.14376	0.219394	0.392754	0.465828	0.543353	0.405607	0.452336	0.325234	0.439252	61	0.00910762	0.780769
YGR178C	2869.78	1.253	46.8493	0.235312	1.6782	0.128807	-0.407424	0.210901	0.125881	0.874119	1.08194	0.492816	0.754775	0.52907	1.32301	1.66268	0.287521	0.147339	1.13257	0.194435	0.214608	0.435803	0.510673	0.420814	0.421514	0.452909	0.440443	0.371191	36.7505	-0.000252856	0.770574
YGR179C	2687.57	1.20605	52.8859	0.218041	1.59533	0.101343	-0.465306	0.243848	0.139523	0.860477	1.08974	0.323012	0.70741	0.47449	0.891249	0.964867	0.18281	0.530186	1.08602	0.29489	0.314515	0.346429	0.457784	0.377778	0.376026	0.470443	0.302956	0.35468	30.1343	0.0197566	0.782277
YGR180C	88884.1	1.59071	36.1407	0.529457	2.15122	0.254257	-0.275042	0.32292	0.315427	0.684573	1.32051	0.858383	0.784196	0.474006	-0.166657	0.0574808	0.163017	0.382364	1.2121	0.367739	0.553712	0.551665	0.607328	0.730769	0.411594	0.42029	0.298551	0.515942	23.1632	0.00760389	0.792304
YGR185C	2710.5	1.43109	42.3514	0.357086	1.96681	0.195128	-0.380366	0.190372	0.174098	0.825902	1.19644	0.629598	0.784116	0.541667	1.02823	1.07192	0.294825	0.188011	1.18552	0.233212	0.305304	0.48675	0.551301	0.580645	0.408629	0.477157	0.332487	0.416244	61	0.0285895	0.774559
YGR186W	1923.06	1.22596	47.7901	0.151724	1.47187	0.087054	-0.425432	0.191955	0.109682	0.890318	1.05341	0.425854	0.746114	0.513324	1.26183	1.61122	0.252289	0.176569	1.11153	0.180922	0.185919	0.412814	0.49609	0.473404	0.406349	0.492517	0.385034	0.341497	35.5895	0.0217749	0.774644
YGR187C	20843.9	1.34	48.0761	0.211993	1.62507	0.122029	-0.421973	0.168995	0.152193	0.847807	1.07806	0.534939	0.778502	0.539267	1.50916	1.50573	0.289128	0.147486	1.12458	0.165014	0.236611	0.438327	0.518041	0.371429	0.362944	0.472081	0.286802	0.329949	29.5281	0.0262663	0.782603
YGR188C	414.115	1.16427	52.3407	0.135802	1.41946	0.0708931	-0.440562	0.136324	0.096252	0.903748	1.03778	0.359438	0.718417	0.448938	0.947567	0.852803	0.151751	0.391222	1.07929	0.18966	0.247049	0.354593	0.451637	0.44697	0.377081	0.438786	0.338883	0.353575	40.8084	0.016576	0.777056
YGR189C	29521.4	1.40257	41.8382	0.286249	1.7724	0.195612	-0.368749	0.233899	0.157443	0.842557	1.11027	0.693936	0.764672	0.469512	1.07963	0.860387	0.244391	0.225476	1.12717	0.270221	0.335295	0.434475	0.519685	0.661417	0.434583	0.380671	0.554241	0.368836	35.1508	0.0188756	0.739362
YGR191W	688.352	1.29184	47.9336	0.177317	1.51312	0.103245	-0.38588	0.159583	0.143166	0.856834	1.08793	0.564427	0.762762	0.506944	1.52655	1.53187	0.281467	0.111736	1.12154	0.151515	0.235802	0.414834	0.498079	0.482759	0.408513	0.437811	0.436153	0.351575	43.2034	0.00274031	0.748608
YGR192C	168876	2.59567	24.1173	1.12853	2.98272	0.319054	0.207965	0.775779	0.697033	0.302967	1.91509	2.19114	0.813232	0.546584	0.209149	-0.141876	0.324855	0.495462	1.22189	0.607602	0.938109	0.660825	0.716987	0.873874	0.471888	0.478916	0.409639	0.527108	22.2086	0.0332424	0.756914
YGR193C	414.115	1.21673	48.8044	0.172	1.50858	0.132887	-0.483065	0.125649	0.095302	0.904698	1.06041	0.319599	0.744823	0.456359	0.950158	0.950049	0.16926	0.182284	1.10778	0.166639	0.217712	0.409069	0.479094	0.509434	0.397561	0.482927	0.34878	0.360976	31.9356	0.0101298	0.766927
YGR194C	3464.94	1.16986	51.3602	0.151134	1.42282	0.07521	-0.458477	0.108067	0.090387	0.909613	1.06992	0.317885	0.723187	0.474957	1.10905	1.21241	0.196653	0.253474	1.08181	0.169873	0.211486	0.377295	0.456147	0.401235	0.402222	0.461667	0.355	0.39	31.5687	0.029483	0.771527
YGR195W	5149.3	1.25629	51.6148	0.263527	1.64997	0.123194	-0.494508	0.191165	0.146612	0.853388	1.14655	0.352808	0.694012	0.40678	0.613206	0.297609	0.129082	0.515126	1.0856	0.277617	0.350963	0.371661	0.465669	0.692308	0.414634	0.471545	0.365854	0.406504	29.0372	0.0254712	0.756617
YGR198W	1642.9	1.1105	55.0785	0.138596	1.38552	0.0756263	-0.475668	0.0803438	0.069617	0.930383	1.03015	0.243666	0.7347	0.469027	1.00731	0.884494	0.173093	0.231476	1.08483	0.127001	0.184523	0.375257	0.450466	0.425	0.360669	0.424725	0.281518	0.375765	38.7247	0.0238086	0.78078
YGR200C	6093.16	1.29188	45.8701	0.182138	1.54425	0.102101	-0.384597	0.156017	0.136291	0.863709	1.06201	0.593932	0.774095	0.543276	1.52864	1.57318	0.309164	0.0882279	1.12343	0.132218	0.20454	0.415583	0.500753	0.456853	0.388748	0.445431	0.393401	0.327411	33.3992	0.0113419	0.770948
YGR202C	3049.11	1.12036	57.6005	0.186113	1.57303	0.111067	-0.526934	0.0683918	0.0502221	0.949778	1.06392	0.190571	0.691068	0.40048	0.161106	0.182598	0.0601504	0.429593	1.10273	0.189853	0.296014	0.40553	0.480556	0.560976	0.42217	0.438679	0.339623	0.488208	42.4104	0.0337643	0.783735
YGR203W	2313.31	1.31486	48.1841	0.326767	1.63248	0.141885	-0.556716	0.280582	0.178593	0.821407	1.19754	0.373235	0.532276	0.246377	-0.903297	-1.24233	-0.107365	1.15831	1.00026	0.46397	0.664647	0.287366	0.349027	0.606061	0.545045	0.601351	0.425676	0.608108	20	0.0402882	0.741532
YGR204W	35641.2	1.36521	44.846	0.256345	1.75357	0.143693	-0.343035	0.146215	0.152843	0.847157	1.173	0.701672	0.732062	0.455135	0.474025	0.166427	0.186878	0.334825	1.1314	0.231627	0.36049	0.472408	0.536355	0.635294	0.469345	0.530655	0.404863	0.472516	33.7088	0.0231778	0.754796
YGR205W	4276.97	1.17689	57.1997	0.23802	1.60301	0.103957	-0.528507	0.138787	0.101959	0.898041	1.09406	0.261713	0.711742	0.471429	0.736886	0.795986	0.174338	0.473279	1.10384	0.241956	0.303068	0.406775	0.480902	0.483516	0.393103	0.431034	0.303448	0.444828	27.2153	0.0109996	0.782979
YGR206W	752.326	1.41771	58.6591	0.4588	1.70598	0.167461	-0.644162	0.274728	0.20159	0.79841	1.23432	0.347998	0.731583	0.474227	1.00427	1.0164	0.175202	0.488625	1.11987	0.397245	0.401401	0.393444	0.445414	0.48	0.382838	0.445545	0.336634	0.366337	20	0.00868792	0.779619
YGR207C	2402.32	1.37328	48.4256	0.283186	1.74767	0.140606	-0.446457	0.281368	0.179201	0.820799	1.15813	0.48709	0.761405	0.480315	0.939001	0.398858	0.209975	0.327964	1.11241	0.306379	0.328139	0.438478	0.507346	0.529412	0.380587	0.471264	0.321839	0.348659	28.4077	0.0165812	0.769498
YGR208W	13850	1.25038	49.1843	0.222587	1.60803	0.113399	-0.49239	0.140555	0.116237	0.883763	1.11325	0.326918	0.733075	0.470199	0.723143	0.736597	0.17773	0.358645	1.09348	0.238397	0.303332	0.4287	0.503656	0.517241	0.409924	0.508091	0.31068	0.411003	29.1147	0.0139132	0.774631
YGR209C	17236.7	1.65971	42.653	0.570726	2.14916	0.261128	-0.478624	0.410219	0.342064	0.657936	1.32507	0.589947	0.806198	0.535354	1.11572	0.922861	0.295918	0.372372	1.14716	0.427531	0.55797	0.552499	0.621015	0.636364	0.432692	0.519231	0.394231	0.384615	20	0.0313312	0.758878
YGR210C	11592.4	1.19329	52.0922	0.19429	1.58262	0.102417	-0.482828	0.104117	0.0838507	0.916149	1.10614	0.312841	0.67557	0.398496	0.376764	0.542926	0.100843	0.427313	1.07644	0.209807	0.363026	0.367798	0.448262	0.529412	0.465531	0.518248	0.399027	0.479319	36.7515	0.0183728	0.757698
YGR211W	39859	1.22583	49.8999	0.235117	1.66708	0.13787	-0.449068	0.124349	0.108497	0.891503	1.11316	0.374688	0.73771	0.492569	0.698286	0.600151	0.209046	0.24251	1.12821	0.182318	0.250944	0.454715	0.522632	0.547445	0.427298	0.497942	0.355967	0.427984	29.8746	-0.0010135	0.778359
[truncated: 2,258 more rows]

## Sheet: Cricetulus griseus
ref	gi	SAF	NSAF	RSCU_g	ENC	RCBS	DCBS	CDC	MILC	ICDI	Ow	Ew	p	MCB	CAI	FOP	COUSIN_59	COUSIN_18	CBI	Dmean	RCA	synCUFS	B	tAI	gtAI	p2	GC	GC1	GC2	GC3	ENCP	CPB	GeneVol
[truncated: 187 more rows]

[truncated: 2 more sheets: Escherichia coli, Mus musculus]
